# Supplementary material for: Determinants of overweight and obesity among children between 5 to 11 years in Ecuador: A secondary analysis from the National Health Survey 2018
Source: PLoS One. 2024 Apr 5;19(4):e0296538. doi: 10.1371/journal.pone.0296538 (PMC10997090; doi:10.1371/journal.pone.0296538)
Supplement: S1 Data — (CSV) [file pone.0296538.s001.csv]

area	province	psu	household_id	home_id	person_id	person	gender	survey_item_1_3	survey_item_1_4	f4_s1_5	f4_s2_200	f4_s2_201	f4_s2_202	f4_s2_203	f4_s2_204_a	f4_s2_204_b	f4_s2_204_c	f4_s2_204_d	f4_s2_204_e	f4_s2_204_f	f4_s2_204_g	f4_s3_300	f4_s3_301	f4_s3_302	f4_s3_303_1	f4_s3_303_2	f4_s3_303_3	f4_s3_303_4	f4_s3_303_5	f4_s3_303_6	f4_s3_303_7	f4_s3_304	f4_s3_305_1	f4_s3_305_2	f4_s3_305_3	f4_s3_306_1	f4_s3_306_2	f4_s4_400	f4_s4_401	f4_s4_402	f4_s4_403	f4_s4_404	f4_s4_405	f4_s4_406	f4_s4_407	f4_s4_408	f4_s4_409	f4_s4_410	f4_s4_411
urbano	01	010150000201	01015000020109	010150000201091	01015000020109107	07	hombre	19	3	2011	si		dos o más veces al día	si	no	no	no	no	no	no	no	si	0	5	10	10	10	10	10			si	3	3	40	1	30	5	2	4	2	1	1	4	1	0	no		si
urbano	01	010150000201	01015000020114	010150000201141	01015000020114104	04	hombre	29	12	2010	si		dos o más veces al día	si	no	no	no	no	no	no	no	si	3	5	10	10	10	10	10			si	5	5	45	6	0	7	1	3	1	4	1	1	1	3	no		si
urbano	01	010150000201	01015000020118	010150000201181	01015000020118104	04	mujer	1	8	2009	no	no es necesario	una vez al día	si	no	no	no	no	no	no	no	no	0	77												0	15	1	3	1	4	1	1	3	0	0	no		si
urbano	01	010150001901	01015000190101	010150001901011	01015000190101103	03	hombre	7	2	2008	no	no es necesario	dos o más veces al día	si	no	no	no	no	no	no	no	si	0	0								si	3	3	40	0	20	7	2	4	1	4	2	3	0	3	si	5	si
urbano	01	010150001901	01015000190102	010150001901021	01015000190102104	04	mujer	3	1	2010	no	no es necesario	dos o más veces al día	si	no	no	no	no	no	no	no	si	5	5	20	20	20	20	20			si	2	2	40	3	0	5	3	5	3	5	2	5	4	4	no		si
urbano	01	010150001901	01015000190104	010150001901041	01015000190104103	03	mujer	23	5	2010	si		una vez al día	si	no	no	no	no	no	no	no	si	0	0								no				2	0	7	2	2	1	2	2	5	0	1	si	5	si
urbano	01	010150001901	01015000190107	010150001901071	01015000190107103	03	hombre	8	5	2009	si		dos o más veces al día	si	no	no	no	no	no	no	no	si	0	0								si	3	3	40	2	0	7	2	7	3	0		2	1	2	si	5	si
urbano	01	010150001901	01015000190109	010150001901091	01015000190109104	04	hombre	23	9	2012	si		dos o más veces al día	si	no	no	no	no	no	no	no	si	0	0								si	2	2	40	1	0	3	1	4	2	0		1	0	0	si	5	si
urbano	01	010150001901	01015000190110	010150001901101	01015000190110103	03	hombre	4	8	2010	no	no tiene tiempo	dos o más veces al día	si	si	si	si	no	no	no	no	si	0	0								si	2	2	40	1	0	7	4	2	1	1	1	3	3	2	si	5	si
urbano	01	010150002301	01015000230110	010150002301101	01015000230110104	04	hombre	18	10	2010	si		dos o más veces al día	si	si	si	no	no	no	no	no	si	3	0								si	2	2	40	2	0	7	2	7	1	3	2	3	2	3	si	2	si
urbano	01	010150002301	01015000230111	010150002301111	01015000230111103	03	mujer	21	3	2011	si		dos o más veces al día	si	si	no	no	no	no	no	no	si	3	0								si	2	2	40	4	0	7	1	7	1	2	2	4	0	7	si	5	si
urbano	01	010150002301	01015000230112	010150002301121	01015000230112104	04	mujer	26	5	2011	si		dos o más veces al día	si	si	si	no	no	no	no	no	si	7	0								si	2	2	40	1	0	7	1	3	2	2	1	1	3	3	no		si
urbano	01	010150004401	01015000440101	010150004401011	01015000440101104	04	mujer	27	2	2011	si		dos o más veces al día	si	no	no	no	no	no	si	no	si	0	0								si	2	4	45	1	0	4	1	5	1	2	1	1	1	3	no		si
urbano	01	010150004401	01015000440102	010150004401022	01015000440102204	04	mujer	5	5	2012	no	precios altos	dos o más veces al día	si	no	no	no	no	no	no	no	si	5	5	20	20	20	20	20			si	3	3	40	1	0	2	3	0		0		5	0	0	si	5	si
urbano	01	010150004401	01015000440102	010150004401023	01015000440102304	04	hombre	21	1	2013	no	no tiene tiempo	dos o más veces al día	si	no	no	no	no	no	no	no	si	7	5	15	15	15	15	15			si	3	3	45	2	0	0		0		0		1	0	0	si	5	no
urbano	01	010150004401	01015000440111	010150004401111	01015000440111102	02	hombre	16	12	2008	si		dos o más veces al día	si	si	no	no	no	no	no	no	si	2	0								si	2	2	40	2	0	4	2	3	2	2	2	3	2	2	no		si
urbano	01	010150004401	01015000440115	010150004401151	01015000440115104	04	hombre	12	10	2013	no	no es necesario	una vez al día	si	no	no	no	no	no	no	no	si	3	5	20	20	20	20	20			si	3	3	40	2	0	7	1	0		1	1	2	1	1	si	5	si
urbano	01	010150004401	01015000440118	010150004401181	01015000440118103	03	hombre	11	9	2010	no	no tiene dinero	una vez al día	si	no	no	no	no	no	no	no	si	0	0								si	2	2	45	2	0	3	1	2	1	0		1	1	1	si	5	si
urbano	01	010150006601	01015000660102	010150006601021	01015000660102103	03	mujer	28	2	2009	si		dos o más veces al día	si	no	no	no	no	no	no	no	si	4	0								si	2	2	45	1	0	3	2	1	1	2	4	3	4	4	si	5	si
urbano	01	010150006601	01015000660104	010150006601041	01015000660104103	03	mujer	16	2	2010	si		dos o más veces al día	si	si	no	no	no	no	no	no	si	0	0								si	2	2	45	3	30	4	2	5	1	2	1	3	1	1	si	5	si
urbano	01	010150006601	01015000660108	010150006601081	01015000660108104	04	hombre	12	10	2007	si		una vez al día	si	si	si	si	si	si	si	no	si	7	5	14	14	14	14	14			si	2	2	45	2	0	1	3	2	1	2	2	2	2	1	si	3	si
urbano	01	010150006601	01015000660109	010150006601091	01015000660109104	04	hombre	11	3	2013	si		una vez al día	si	si	no	no	no	no	no	no	si	1	0								si	2	2	45	3	0	3	1	2	1	0		1	4	0	no		si
urbano	01	010150006601	01015000660115	010150006601151	01015000660115104	04	hombre	13	12	2012	si		dos o más veces al día	si	si	no	no	no	no	no	no	si	1	5	20	20	20	20	20			si	2	2	45	1	50	7	3	2	1	1	1	4	0	1	si	1	si
urbano	01	010150006601	01015000660115	010150006601153	01015000660115305	05	mujer	30	12	2012	si		dos o más veces al día	si	no	no	no	no	no	no	no	si	2	5	10	10	10	10	10			si	2	2	45	0	30	7	2	7	3	0		2	0	0	si	5	si
urbano	01	010150010501	01015001050103	010150010501031	01015001050103105	05	hombre	14	5	2008	no	otro, ¿cuál?	dos o tres veces por semana	si	no	no	no	no	no	no	no	si	3	5	5	5	5	5	5			si	3	3	45	1	0	5	2	0		0		2	0	0	no		si
urbano	01	010150010501	01015001050106	010150010501061	01015001050106103	03	mujer	21	8	2009	si		dos o más veces al día	si	no	no	no	no	no	no	no	si	2	5	10	10	10	10	10			si	3	3	40	2	0	4	2	2	1	0		3	1	2	no		si
urbano	01	010150010501	01015001050108	010150010501081	01015001050108106	06	hombre	26	11	2012	si		dos o más veces al día	si	no	no	no	no	no	no	no	si	1	5	10	10	10	10	10			si	3	3	40	2	0	3	1	2	2	2	1	6	0	0	no		si
urbano	01	010150010501	01015001050115	010150010501151	01015001050115103	03	mujer	29	7	2010	no	no es necesario	dos o más veces al día	si	no	no	no	no	no	no	no	si	3	5	30	30	30	30	30			si	2	2	45	1	0	6	2	5	1	1	1	4	1	1	si	5	si
urbano	01	010150010501	01015001050121	010150010501211	01015001050121103	03	hombre	16	6	2010	si		una vez al día	si	si	si	no	no	no	no	no	si	4	5	10	10	10	10	10			si	3	3	45	1	0	0		2	1	3	1	3	0	4	si	5	si
urbano	01	010150010502	01015001050211	010150010502111	01015001050211104	04	hombre	12	4	2008	no	no es necesario	dos o más veces al día	si	no	no	no	no	no	no	no	si	0	5	30	30	30	30	30			si	2	2	45	3	0	7	3	1	1	0		4	0	3	si	5	si
urbano	01	010150010601	01015001060106	010150010601061	01015001060106103	03	mujer	1	5	2012	si		dos o más veces al día	si	si	si	no	no	no	si	no	si	3	0								si	2	2	45	1	0	7	2	5	1	0		2	0	3	si	5	si
urbano	01	010150010601	01015001060113	010150010601131	01015001060113102	02	mujer	26	6	2012	si		una vez al día	si	si	no	no	no	no	no	no	si	0	0								si	3	3	45	1	0	7	1	3	1	7	1	2	0	3	si	5	si
urbano	01	010150013901	01015001390106	010150013901061	01015001390106104	04	mujer	24	3	2010	si		dos o más veces al día	si	no	no	no	no	no	no	no	si	5	0								si	3	3	40	2	0	5	1	6	1	3	1	2	0	2	si	3	si
urbano	01	010150013901	01015001390108	010150013901081	01015001390108103	03	hombre	20	5	2007	no	no es necesario	dos o más veces al día	si	no	no	no	no	no	no	no	si	7	5	10	10	10	10	10			si	2	2	45	2	0	7	1	6	1	1	1	4	1	3	no		si
urbano	01	010150013901	01015001390109	010150013901091	01015001390109103	03	mujer	13	3	2010	si		dos o más veces al día	si	no	no	no	si	no	no	no	si	3	0								si	4	4	40	2	0	7	1	4	1	1	1	0	1	7	no		si
urbano	01	010150013901	01015001390110	010150013901101	01015001390110102	02	hombre	24	4	2007	si		dos o más veces al día	si	no	no	no	no	no	no	no	si	4	0								si	1	1	45	1	0	7	1	3	1	0		6	1	1	si	5	si
urbano	01	010150013901	01015001390111	010150013901111	01015001390111107	07	hombre	13	1	2012	si		una vez al día	si	no	no	no	no	no	no	no	si	1	0								si	2	2	45	1	5	7	1	7	1	3	1	1	1	5	si	3	si
urbano	01	010150013901	01015001390116	010150013901161	01015001390116103	03	hombre	18	6	2013	si		dos o más veces al día	si	no	no	no	no	no	no	no	si	2	5	20	20	20	20	20			si	3	3	40	0	30	7	3	7	1	0		2	0	2	no		si
urbano	01	010150013901	01015001390116	010150013901162	01015001390116202	02	mujer	14	5	2011	si		dos o más veces al día	si	si	no	no	si	si	no	no	si	0	5	10	10	10	10	10			si	2	2	45	4	0	7	2	4	1	1	1	1	1	2	si	5	si
urbano	01	010150013901	01015001390117	010150013901171	01015001390117103	03	hombre	29	10	2009	si		dos o más veces al día	si	no	si	no	no	no	no	no	si	1	5	10	10	10	10	10			si	2	2	50	2	0	7	1	7	1	2	2	0	0	2	si	5	si
urbano	01	010150014301	01015001430111	010150014301111	01015001430111104	04	mujer	11	8	2008	no	no tiene tiempo	dos o más veces al día	si	no	no	no	no	no	no	no	si	0	0								si	1	1	40	4	0	2	1	5	1	3	1	5	2	2	si	5	si
urbano	01	010150014301	01015001430112	010150014301121	01015001430112103	03	hombre	9	8	2011	no	no tiene dinero	dos o más veces al día	si	no	no	no	no	no	no	no	si	1	5	20	20	20	20	20			si	2	2	40	1	0	1	1	0		0		5	0	0	si	5	si
urbano	01	010150014301	01015001430118	010150014301181	01015001430118102	02	mujer	22	4	2008	si		dos o más veces al día	si	si	no	no	no	no	no	no	si	0	5	5	5	5	5	5			si	3	3	40	2	0	7	2	7	1	1	1	2	5	3	no		si
urbano	01	010150015301	01015001530113	010150015301131	01015001530113102	02	mujer	3	4	2010	si		dos o más veces al día	si	no	no	si	no	no	si	no	si	0	5	30	30	30	30	30			si	2	2	45	5	0	0		5	1	7	2	3	2	1	si	5	si
urbano	01	010150017001	01015001700101	010150017001011	01015001700101105	05	hombre	23	12	2008	no	no es necesario	dos o más veces al día	si	no	no	no	no	no	no	no	si	2	0								si	2	2	45	2	0	5	2	4	2	2	1	4	1	4	si	5	si
urbano	01	010150017001	01015001700102	010150017001021	01015001700102103	03	mujer	22	10	2012	si		dos o más veces al día	si	no	no	no	no	no	no	no	si	5	0								si	3	3	45	2	0	7	3	7	2	7	2	3	1	3	no		si
urbano	01	010150017001	01015001700108	010150017001081	01015001700108103	03	mujer	20	3	2008	si		dos o más veces al día	si	si	si	si	no	si	si	no	si	1	0								si	2	2	40	3	0	3	5	3	2	2	2	5	1	2	si	5	si
urbano	01	010150017001	01015001700114	010150017001141	01015001700114103	03	hombre	8	1	2009	si		dos o tres veces por semana	si	si	no	si	no	no	no	no	si	7	5	8	8	8	8	8			si	1	1	40	1	0	0		2	1	7	1	3	1	2	si	5	si
urbano	01	010150020001	01015002000103	010150020001031	01015002000103104	04	mujer	28	1	2009	no	no es necesario	dos o más veces al día	si	no	no	no	no	no	no	no	si	1	5	10	10	10	10	10			si	3	3	40	3	0	3	1	3	1	1	1	1	1	1	no		si
urbano	01	010150020001	01015002000113	010150020001131	01015002000113103	03	mujer	10	5	2009	si		dos o más veces al día	si	no	no	no	no	no	no	no	si	5	0								si	3	3	40	2	0	2	1	2	1	1	1	3	0	5	si	5	si
urbano	01	010150020001	01015002000116	010150020001161	01015002000116104	04	mujer	13	3	2013	si		una vez al día	si	si	no	no	no	no	no	no	si	4	0								si	4	4	40	1	30	7	1	7	1	3	1	2	0	0	si	3	si
urbano	01	010150020001	01015002000117	010150020001171	01015002000117106	06	hombre	17	7	2009	no	no es necesario	dos o más veces al día	si	no	no	no	no	no	no	no	si	5	5	10	10	10	10	10			si	3	3	40	2	0	7	2	2	1	0		6	2	0	si	5	si
urbano	01	010150021101	01015002110105	010150021101051	01015002110105103	03	hombre	27	9	2010	si		dos o más veces al día	si	no	no	no	no	no	no	no	si	7	0								si	2	2	45	3	30	7	1	0		1	2	4	1	1	si	5	si
urbano	01	010150021101	01015002110113	010150021101131	01015002110113104	04	mujer	7	12	2013	si		dos o más veces al día	si	si	si	no	no	no	no	no	si	0	0								si	3	3	40	4	0	7	2	7	1	1	1	1	1	2	si	5	si
urbano	01	010150025301	01015002530102	010150025301021	01015002530102103	03	mujer	12	4	2009	si		una vez al día	si	no	no	no	no	no	no	no	si	2	0								si	1	1	45	2	0	2	1	4	2	1	2	5	0	3	no		si
urbano	01	010150025301	01015002530106	010150025301061	01015002530106103	03	hombre	12	9	2011	si		dos o más veces al día	si	no	no	no	no	no	no	no	si	3	0								si	4	4	40	0	30	7	1	0		2	1	4	2	2	no		no
urbano	01	010150025301	01015002530110	010150025301101	01015002530110104	04	hombre	17	1	2013	si		dos o más veces al día	si	si	no	no	no	si	no	no	si	2	0								si	3	3	45	2	0	7	4	7	1	0		4	0	1	no		si
urbano	01	010150025301	01015002530114	010150025301141	01015002530114104	04	mujer	12	6	2012	si		dos o más veces al día	si	no	no	no	no	no	no	no	si	2	0								si	2	2	45	1	0	7	2	3	1	2	1	3	0	0	si	5	si
urbano	01	010150025301	01015002530115	010150025301151	01015002530115104	04	mujer	7	12	2011	si		dos o más veces al día	si	si	si	si	no	no	no	no	si	1	0								si	2	2	45	0	30	7	2	7	1	7	1	6	1	7	si	5	si
urbano	01	010150025301	01015002530117	010150025301171	01015002530117103	03	mujer	22	7	2012	si		dos o más veces al día	si	si	si	no	no	no	no	no	si	2	0								si	2	2	45	1	0	7	1	7	1	0		3	0	2	si	5	no
urbano	01	010150025301	01015002530118	010150025301181	01015002530118103	03	mujer	14	11	2013	no	no es necesario	dos o más veces al día	si	no	no	no	no	no	no	no	si	1	0								si	2	2	45	3	0	7	1	7	1	1	2	1	1	3	no		si
urbano	01	010150027001	01015002700102	010150027001021	01015002700102104	04	mujer	15	4	2010	si		dos o más veces al día	si	si	si	no	no	no	no	no	si	0	0								si	4	4	45	1	0	7	3	3	2	4	1	2	2	5	si	5	si
urbano	01	010150027001	01015002700104	010150027001041	01015002700104104	04	hombre	23	6	2010	si		dos o más veces al día	si	si	si	no	no	no	no	no	si	5	0								si	2	2	45	2	0	7	1	7	1	0		2	1	0	no		si
urbano	01	010150027001	01015002700105	010150027001051	01015002700105103	03	hombre	19	5	2013	si		dos o más veces al día	si	si	no	si	no	no	si	no	si	0	0								si	4	4	45	3	0	7	2	7	1	7	2	1	1	7	si	5	si
urbano	01	010150027001	01015002700106	010150027001061	01015002700106102	02	mujer	16	11	2013	si		una vez al día	si	si	si	si	no	no	no	no	si	0	0								si	3	3	45	1	0	7	2	7	1	2	1	3	1	2	no		si
urbano	01	010150027001	01015002700108	010150027001081	01015002700108103	03	mujer	16	5	2009	si		dos o más veces al día	si	si	si	no	no	no	no	no	si	5	0								si	2	2	45	2	0	3	1	7	1	1	1	1	2	3	no		si
urbano	01	010150027001	01015002700109	010150027001091	01015002700109103	03	mujer	24	12	2008	no	no es necesario	dos o más veces al día	si	no	no	no	no	no	no	no	si	2	0								si	3	3	45	1	0	7	2	4	1	2	1	3	0	0	si	5	si
urbano	01	010150028601	01015002860104	010150028601041	01015002860104104	04	mujer	18	3	2011	si		dos o más veces al día	si	no	no	no	no	no	no	no	si	2	0								si	2	4	45	2	0	3	1	2	1	3	2	1	2	3	no		si
urbano	01	010150028601	01015002860112	010150028601121	01015002860112104	04	hombre	28	1	2010	si		dos o más veces al día	si	no	no	no	no	no	no	no	si	3	0								si	2	2	45	1	0	3	1	2	1	4	1	1	4	4	si	5	si
urbano	01	010150028601	01015002860113	010150028601131	01015002860113103	03	mujer	10	7	2009	si		dos o más veces al día	si	si	si	no	no	no	no	no	si	5	0								si	2	2	40	1	0	2	2	0		1	1	1	0	1	si	5	si
urbano	01	010150028601	01015002860114	010150028601141	01015002860114103	03	mujer	1	11	2013	no	no tiene tiempo	dos o más veces al día	si	no	no	no	no	no	no	no	si	1	0								si	2	2	40	1	0	7	1	2	1	0		4	2	1	si	5	si
urbano	01	010150030501	01015003050103	010150030501031	01015003050103103	03	hombre	12	1	2010	si		dos o más veces al día	si	no	si	si	no	no	no	no	si	2	5	30	30	30	30	30			si	1	2	45	0	40	5	1	2	1	2	1	2	1	2	si	5	si
urbano	01	010150030501	01015003050109	010150030501091	01015003050109103	03	mujer	15	7	2013	si		dos o más veces al día	si	no	no	no	no	no	no	no	si	1	3	15		15		15			si	3	3	40	1	0	5	2	2	1	0		0	1	1	no		si
urbano	01	010150030501	01015003050110	010150030501101	01015003050110104	04	mujer	5	2	2010	si		dos o más veces al día	si	no	no	no	no	no	no	no	si	2	0								si	2	2	45	6	0	4	2	7	2	7	1	3	3	0	si	5	si
urbano	01	010150030501	01015003050111	010150030501111	01015003050111103	03	mujer	7	4	2007	si		dos o más veces al día	si	no	no	no	no	no	no	no	si	1	5	10	10	10	10	10			si	2	2	40	2	0	7	3	5	1	2	2	4	1	2	si	5	si
urbano	01	010150030501	01015003050115	010150030501151	01015003050115105	05	mujer	10	12	2010	no	no es necesario	dos o más veces al día	si	no	no	no	no	no	no	no	si	2	0								si	2	2	45	2	0	5	2	3	2	0		3	0	2	no		si
urbano	01	010150030501	01015003050116	010150030501161	01015003050116108	08	hombre	1	2	2007	si		una vez al día	si	si	no	no	no	no	no	no	si	3	0								si	1	2	40	0	30	5	4	2	1	3	1	3	1	5	no		si
urbano	01	010150030501	01015003050117	010150030501171	01015003050117103	03	hombre	25	8	2012	no	no es necesario	dos o más veces al día	si	no	no	no	no	no	no	no	si	5	5	30	30	30	30	30			si	2	2	40	5	0	7	2	7	1	2	1	1	1	1	no		si
urbano	01	010150034101	01015003410105	010150034101051	01015003410105104	04	hombre	19	6	2012	si		dos o más veces al día	si	no	no	no	no	no	no	no	si	3	5	5	5	5	5	5			si	2	2	45	5	0	7	1	2	1	0		1	3	2	si	5	si
urbano	01	010150034101	01015003410115	010150034101151	01015003410115102	02	mujer	7	1	2011	si		dos o más veces al día	si	si	si	no	no	si	si	no	si	4	0								si	2	2	45	1	0	7	3	7	1	0		3	2	7	si	5	si
urbano	01	010150035901	01015003590104	010150035901041	01015003590104103	03	mujer	22	11	2013	si		dos o más veces al día	si	no	no	no	no	no	no	no	si	3	3		40		40	40			si	3	3	40	1	0	7	1	3	1	1	1	4	0	1	si	1	si
urbano	01	010150035901	01015003590105	010150035901051	01015003590105105	05	mujer	20	1	2012	si		dos o más veces al día	si	si	si	si	no	no	no	no	si	3	5	20	20	20	20	20			si	3	3	40	2	0	6	1	1	1	0		2	1	0	no		si
urbano	01	010150035901	01015003590109	010150035901091	01015003590109105	05	hombre	13	9	2013	si		dos o más veces al día	si	no	si	no	no	no	no	no	si	2	5	45	45	45	45	45			si	2	2	40	2	0	3	1	3	1	0		4	0	0	no		si
urbano	01	010150035901	01015003590111	010150035901111	01015003590111106	06	mujer	7	8	2007	no	otro, ¿cuál?	dos o más veces al día	si	no	no	no	no	no	no	no	si	5	0								si	2	2	40	1	0	5	1	3	1	5	1	1	1	5	no		si
urbano	01	010150035901	01015003590112	010150035901121	01015003590112104	04	hombre	17	8	2008	no	no es necesario	dos o más veces al día	si	no	no	no	no	no	no	no	si	3	5	15	15	15	15	15			si	4	4	45	3	0	3	1	3	1	3	1	1	0	2	si	5	si
urbano	01	010150035901	01015003590116	010150035901161	01015003590116102	02	mujer	7	7	2009	no	no es necesario	dos o más veces al día	si	no	no	no	no	no	no	no	si	0	5	20	20	20	20	20			si	2	2	40	0	20	0		3	1	0		3	0	1	si	5	si
urbano	01	010150035901	01015003590117	010150035901171	01015003590117104	04	mujer	3	7	2013	no	no es necesario	una vez al día	si	no	no	no	no	no	no	no	si	1	5	15	15	15	15	15			si	2	2	45	1	0	5	1	2	1	0		1	1	1	si	5	si
urbano	01	010150038401	01015003840101	010150038401011	01015003840101104	04	hombre	19	1	2010	si		dos o más veces al día	si	si	no	no	no	no	no	no	si	3	3	20	20	20					si	3	3	40	1	0	5	2	5	1	1	1	6	0	1	no		si
urbano	01	010150038401	01015003840102	010150038401021	01015003840102106	06	hombre	17	1	2012	si		dos o más veces al día	si	no	no	no	no	no	no	no	si	7	0								si	3	3	40	1	0	3	1	3	2	0		3	0	1	no		si
urbano	01	010150038401	01015003840104	010150038401041	01015003840104105	05	hombre	14	7	2012	si		dos o más veces al día	si	no	no	no	no	no	no	no	si	3	5	15	15	15	15	15			si	2	2	40	2	0	3	2	4	3	0		2	3	3	si	5	si
urbano	01	010150038401	01015003840107	010150038401071	01015003840107104	04	mujer	20	7	2009	si		una vez al día	si	si	si	no	no	no	no	no	si	5	5	30	30	30	30	30			si	3	3	45	2	0	1	1	2	1	5	1	3	0	0	si	5	si
urbano	01	010150038401	01015003840109	010150038401091	01015003840109104	04	mujer	4	3	2012	si		dos o más veces al día	si	si	si	no	si	si	si	no	si	5	0								si	2	2	40	2	0	5	1	1	1	2	2	3	0	3	si	5	si
urbano	01	010150038401	01015003840111	010150038401111	01015003840111104	04	hombre	24	8	2010	no	no tiene tiempo	dos o más veces al día	si	no	no	no	no	no	no	no	si	3	0								si	3	3	40	1	30	7	2	3	1	0		6	0	0	si	5	si
urbano	01	010150038401	01015003840113	010150038401131	01015003840113103	03	mujer	6	12	2012	si		dos o más veces al día	si	no	no	no	no	no	no	no	si	4	0								si	2	2	45	2	0	3	1	3	1	2	1	1	3	4	si	5	si
urbano	01	010150038401	01015003840114	010150038401141	01015003840114103	03	hombre	22	8	2010	si		dos o más veces al día	si	no	no	no	no	no	no	no	si	2	5	6	6	6	6	6			si	2	2	40	3	0	4	4	3	3	2	2	3	2	3	si	5	si
urbano	01	010150038401	01015003840115	010150038401151	01015003840115103	03	mujer	4	12	2012	si		dos o más veces al día	si	no	no	no	no	no	no	no	si	3	0								si	2	2	40	3	0	7	2	7	1	3	3	2	3	3	no		no
urbano	01	010150038401	01015003840116	010150038401161	01015003840116103	03	mujer	14	7	2010	no	no es necesario	dos o más veces al día	si	no	no	no	no	no	no	no	si	2	5	10	10	10	10	10			no				3	0	7	3	7	2	0		3	1	3	no		no
urbano	01	010150040101	01015004010102	010150040101021	01015004010102104	04	mujer	2	12	2008	no	no es necesario	dos o más veces al día	si	no	no	no	no	no	no	no	si	0	0								si	2	3	40	1	0	6	1	4	1	2	1	10	0	0	no		si
urbano	01	010150040101	01015004010110	010150040101101	01015004010110104	04	hombre	3	9	2013	si		dos o más veces al día	si	no	no	no	no	no	no	no	si	3	0								si	2	2	40	1	40	7	1	7	1	1	1	2	0	3	no		si
urbano	01	010150040401	01015004040101	010150040401011	01015004040101106	06	mujer	11	3	2012	si		dos o más veces al día	si	no	no	no	no	no	no	no	si	3	5	30	30	30	30	30			si	2	2	40	3	0	4	4	4	4	3	3	1	3	3	no		si
urbano	01	010150040401	01015004040103	010150040401031	01015004040103102	02	mujer	3	6	2011	si		dos o más veces al día	si	si	no	no	no	no	no	no	si	2	0								si	2	2	40	2	0	3	3	4	3	3	3	3	2	3	no		si
urbano	01	010150040401	01015004040106	010150040401061	01015004040106103	03	hombre	30	4	2008	si		dos o más veces al día	si	no	no	no	no	no	no	no	si	2	0								si	2	2	45	3	0	5	5	3	3	4	3	3	2	3	no		si
urbano	01	010150040401	01015004040109	010150040401091	01015004040109104	04	hombre	20	8	2011	si		dos o más veces al día	si	no	no	no	no	no	no	no	si	3	0								si	2	2	40	2	0	3	1	2	1	1	1	8	3	2	si	5	si
urbano	01	010150040401	01015004040110	010150040401101	01015004040110104	04	hombre	14	5	2009	si		dos o más veces al día	si	no	no	no	no	no	no	no	si	2	0								si	2	2	40	3	0	5	5	3	2	3	2	3	3	3	no		si
urbano	01	010150040401	01015004040115	010150040401151	01015004040115103	03	mujer	15	9	2009	no	no es necesario	dos o más veces al día	si	no	no	no	no	no	no	no	si	3	5	20	20	20	20	20			si	2	2	40	1	0	1	2	2	2	1	2	8	2	2	si	5	si
urbano	01	010150040701	01015004070101	010150040701011	01015004070101105	05	mujer	18	3	2011	si		una vez al día	si	si	no	no	no	si	no	no	si	0	0								si	4	4	40	0	30	7	2	7	1	2	2	1	0	1	si	5	si
urbano	01	010150040701	01015004070103	010150040701032	01015004070103203	03	hombre	7	9	2007	si		dos o más veces al día	si	no	no	no	no	no	no	no	si	3	5	8	8	8	8	8			si	2	2	45	5	0	4	2	7	2	0		3	1	2	si	5	si
urbano	01	010150040701	01015004070105	010150040701051	01015004070105103	03	mujer	27	11	2012	no	no es necesario	una vez al día	si	no	no	no	no	no	no	no	si	0	0								si	3	3	45	3	0	2	1	0		1	1	3	1	2	no		si
urbano	01	010150040701	01015004070106	010150040701061	01015004070106104	04	mujer	20	7	2012	si		dos o más veces al día	si	no	no	no	no	no	no	no	si	6	0								si	2	2	45	4	0	7	2	7	1	1	1	2	1	3	si	5	si
urbano	01	010150040701	01015004070109	010150040701091	01015004070109102	02	mujer	12	12	2012	no	no es necesario	dos o más veces al día	si	no	no	no	no	no	no	no	no	7	0								si	3	3	40	2	0	7	2	7	1	0		3	1	1	no asiste a clases
urbano	01	010150041401	01015004140101	010150041401012	01015004140101203	03	hombre	24	12	2012	si		dos o más veces al día	si	no	no	no	no	no	si	no	si	1	0								si	3	3	45	1	0	2	1	0		0		3	0	0	si	4	si
urbano	01	010150041401	01015004140101	010150041401013	01015004140101303	03	mujer	17	2	2009	si		dos o más veces al día	si	si	no	si	no	no	no	no	si	0	0								si	2	2	40	0	30	3	2	5	2	1	1	5	1	1	si	5	si
urbano	01	010150041401	01015004140105	010150041401051	01015004140105104	04	hombre	4	9	2007	si		una vez al día	si	no	no	no	si	no	no	no	si	0	0								si	2	2	45	4	0	7	3	0		1	1	8	3	3	si	5	si
urbano	01	010150041401	01015004140106	010150041401061	01015004140106103	03	hombre	17	2	2010	no	no es necesario	una vez al día	si	no	no	no	no	no	no	no	si	2	0								si	2	2	45	0	30	0		3	1	0		1	1	5	si	5	si
urbano	01	010150041401	01015004140109	010150041401091	01015004140109103	03	hombre	18	11	2007	si		dos o más veces al día	si	no	no	no	no	no	no	no	no	4	0								si	2	2	45	1	0	3	1	5	1	5	1	2	3	3	no asiste a clases
urbano	01	010150041401	01015004140110	010150041401101	01015004140110105	05	mujer	15	7	2012	si		dos o más veces al día	si	no	no	no	no	no	no	no	si	1	0								si	2	2	45	3	0	3	2	5	3	1	1	3	3	4	si	5	si
urbano	01	010150041401	01015004140112	010150041401121	01015004140112104	04	hombre	11	3	2008	si		dos o más veces al día	si	no	no	no	no	no	no	no	si	2	0								si	2	2	40	1	0	7	3	6	2	1	1	3	2	2	si	5	si
urbano	01	010150041401	01015004140113	010150041401131	01015004140113104	04	mujer	23	12	2009	no	no es necesario	una vez al día	si	no	no	si	no	no	no	no	si	0	0								si	2	2	45	2	0	7	3	4	3	1	1	3	0	2	si	5	si
urbano	01	010150041401	01015004140114	010150041401141	01015004140114103	03	hombre	8	11	2009	si		una vez al día	si	no	no	no	no	no	no	no	no	7	0								si	2	2	40	3	0	7	1	3	1	2	1	3	2	3	no asiste a clases
urbano	01	010150041401	01015004140116	010150041401161	01015004140116103	03	hombre	17	7	2009	si		una vez al día	si	no	no	no	no	no	no	no	no	2	0								si	2	2	45	6	0	7	1	2	1	1	1	2	2	5	no asiste a clases
urbano	01	010150044001	01015004400108	010150044001081	01015004400108104	04	mujer	25	2	2008	si		dos o más veces al día	si	si	no	no	no	no	no	no	si	1	5	5	5	5	5	5			si	2	4	40	2	0	3	1	4	2	0		5	0	0	si	5	si
urbano	01	010150044001	01015004400111	010150044001111	01015004400111103	03	hombre	19	6	2012	si		dos o más veces al día	si	no	no	no	no	no	no	no	si	4	0								si	2	2	45	2	0	1	5	1	2	1	2	4	1	1	no		si
urbano	01	010150044001	01015004400113	010150044001131	01015004400113103	03	hombre	20	1	2010	no	no es necesario	una vez al día	si	no	no	no	no	no	no	no	si	2	5	5	5	5	5	5			si	3	3	45	3	0	5	3	0		1	1	3	1	3	si	5	si
urbano	01	010150044001	01015004400115	010150044001151	01015004400115104	04	hombre	29	1	2013	si		dos o más veces al día	si	no	no	no	no	no	no	no	si	1	5	5	5	5	5	5			si	5	5	40	1	0	4	2	3	3	0		4	1	2	si	5	si
urbano	01	010150044001	01015004400116	010150044001161	01015004400116103	03	hombre	13	12	2011	si		dos o tres veces por semana	si	no	no	no	no	no	no	no	si	1	5	15	20	20	15	20			si	2	2	40	1	0	3	2	2	2	2	2	3	0	2	si	5	si
urbano	01	010150044002	01015004400207	010150044002071	01015004400207104	04	mujer	4	1	2010	si		dos o más veces al día	si	no	no	no	no	no	no	no	si	1	5	20	20	20	20	20			si	3	3	40	0	30	3	1	5	1	0		1	0	0	si	5	si
urbano	01	010150044002	01015004400208	010150044002081	01015004400208103	03	hombre	1	12	2008	si		dos o más veces al día	si	no	no	no	no	no	no	no	si	2	0								si	4	4	40	1	0	3	1	7	1	2	1	3	1	0	no		si
urbano	01	010150044002	01015004400212	010150044002121	01015004400212103	03	mujer	10	2	2012	si		dos o más veces al día	si	no	no	no	no	no	no	no	si	5	0								si	2	2	40	3	0	2	1	0		2	1	3	0	1	no		si
urbano	01	010150044002	01015004400216	010150044002161	01015004400216103	03	hombre	3	1	2011	si		dos o más veces al día	si	no	no	no	no	no	no	no	si	3	0								si	3	3	45	2	0	5	1	4	3	2	1	1	2	1	si	3	si
urbano	01	010150044101	01015004410103	010150044101031	01015004410103103	03	hombre	16	2	2010	si		dos o más veces al día	si	no	no	no	no	no	no	no	si	0	5	10	10	10	10	10			si	2	2	45	4	1	3	1	3	1	3	1	1	2	5	si	5	no
urbano	01	010150044101	01015004410104	010150044101041	01015004410104103	03	hombre	19	11	2012	no	no es necesario	una vez por semana	si	no	no	no	no	no	no	no	si	5	5	10	10	10	10	10			si	3	3	45	0	0	7	1	2	1	0		1	0	7	si	3	si
urbano	01	010150044101	01015004410105	010150044101051	01015004410105105	05	mujer	11	9	2012	si		dos o más veces al día	si	no	si	no	si	no	no	no	si	5	0								si	3	3	45	1	0	7	1	0		2	1	1	1	3	no		si
urbano	01	010150044101	01015004410109	010150044101091	01015004410109102	02	hombre	26	4	2008	si		una vez al día	si	si	no	no	no	no	no	no	si	6	5	20	20	20	20	20			si	1	2	45	1	0	3	3	3	1	0		3	0	0	si	5	si
urbano	01	010150044101	01015004410110	010150044101101	01015004410110104	04	hombre	29	12	2009	si		dos o más veces al día	si	no	si	no	no	no	no	no	si	0	5	20	20	20	20	20			si	3	3	45	1	0	7	1	2	1	2	1	2	0	2	no		si
urbano	01	010150044101	01015004410111	010150044101111	01015004410111103	03	hombre	26	7	2012	si		dos o más veces al día	si	no	no	no	no	no	no	no	si	1	5	12	12	12	12	12			si	3	3	30	0	45	7	2	6	2	1	2	3	2	3	no		si
urbano	01	010150044101	01015004410114	010150044101141	01015004410114102	02	hombre	19	11	2013	si		dos o más veces al día	si	si	si	no	no	no	si	no	si	0	0								si	2	2	45	1	0	7	2	5	1	5	1	1	0	5	no		si
urbano	01	010150044101	01015004410115	010150044101151	01015004410115103	03	hombre	1	11	2012	no	no es necesario	dos o más veces al día	si	no	no	no	no	no	no	no	si	0	0								si	3	3	45	1	0	7	1	4	1	0		2	0	5	no		si
urbano	01	010150044101	01015004410117	010150044101171	01015004410117102	02	hombre	17	6	2011	si		dos o más veces al día	si	si	si	no	no	no	no	no	si	0	5	30	30	30	30	30			si	3	3	45	3	0	7	2	7	1	0		2	1	2	si	5	si
urbano	01	010150044101	01015004410118	010150044101181	01015004410118103	03	mujer	13	6	2013	si		dos o más veces al día	si	no	no	no	no	no	no	no	si	0	0								si	1	2	45	2	0	3	2	4	1	2	2	1	0	7	no		si
urbano	01	010150044901	01015004490101	010150044901011	01015004490101103	03	hombre	22	3	2009	si		dos o más veces al día	si	si	no	no	no	no	no	no	si	5	0								si	4	5	40	1	0	7	2	2	1	0		1	1	1	no		si
urbano	01	010150044901	01015004490106	010150044901061	01015004490106103	03	mujer	8	11	2011	si		dos o más veces al día	si	no	no	no	no	no	no	no	si	1	0								si	2	2	45	4	0	7	2	7	1	1	1	4	1	3	no		si
urbano	01	010150044901	01015004490107	010150044901071	01015004490107102	02	hombre	31	12	2008	si		dos o más veces al día	si	no	no	no	no	no	no	no	si	2	0								si	2	2	45	3	0	6	1	4	1	2	1	4	1	4	si	5	si
urbano	01	010150048201	01015004820101	010150048201011	01015004820101103	03	hombre	20	12	2009	si		dos o más veces al día	si	no	no	no	no	no	no	no	si	2	5	30	30	30	30	30			si	2	2	40	1	0	2	2	1	1	0		0	0	0	no		si
urbano	01	010150048201	01015004820112	010150048201121	01015004820112104	04	mujer	4	1	2011	si		dos o más veces al día	si	no	no	no	no	no	no	no	si	2	0								si	4	4	45	1	0	7	3	7	3	0		5	1	1	si	1	si
urbano	01	010150048201	01015004820115	010150048201151	01015004820115103	03	hombre	9	9	2008	no	no es necesario	dos o más veces al día	si	no	no	no	no	no	no	no	si	0	0								si	3	3	45	1	0	7	3	0		0		2	1	1	no		si
urbano	01	010150048201	01015004820116	010150048201161	01015004820116105	05	hombre	29	1	2009	si		una vez al día	si	si	no	no	no	no	no	no	si	0	0								si	3	3	45	3	0	5	3	4	2	3	1	1	2	2	si	5	si
urbano	01	010150049801	01015004980105	010150049801051	01015004980105103	03	hombre	10	1	2010	si		una vez al día	si	no	no	no	no	no	no	no	si	3	5	15	15	15	15	15			si	2	2	45	1	0	3	1	4	2	3	1	4	1	5	si	5	si
urbano	01	010150049801	01015004980106	010150049801061	01015004980106102	02	mujer	13	5	2007	no	no es necesario	una vez al día	si	no	no	no	no	no	no	no	si	4	0								si	3	3	40	6	0	4	2	7	1	0		3	0	1	si	5	si
urbano	01	010150049801	01015004980108	010150049801081	01015004980108103	03	mujer	14	9	2012	si		una vez al día	si	no	si	no	no	no	no	no	si	7	5	5	5	5	5	5			si	3	3	45	3	0	7	1	7	1	0		2	1	1	si	5	si
urbano	01	010150049801	01015004980111	010150049801111	01015004980111103	03	hombre	21	6	2008	si		una vez al día	si	no	no	no	no	no	no	no	si	1	0								si	2	3	40	2	0	1	2	1	3	0		2	1	1	si	5	si
urbano	01	010150049801	01015004980114	010150049801141	01015004980114106	06	mujer	12	5	2013	si		una vez al día	si	no	si	no	no	no	no	no	si	5	5	10	10	10	10	10			si	3	3	40	3	0	4	2	6	2	4	2	2	3	3	si	5	si
urbano	01	010150049801	01015004980115	010150049801151	01015004980115103	03	hombre	14	1	2010	si		dos o tres veces por semana	si	no	no	no	no	si	no	no	si	1	5	10	10	10	10	10			si	3	3	45	1	0	7	2	3	3	1	1	3	0	3	si	5	si
urbano	01	010150049801	01015004980116	010150049801161	01015004980116108	08	hombre	3	6	2008	si		una vez al día	si	no	no	si	si	no	no	no	si	0	5	5	5	5	5	5			si	2	2	40	2	0	3	2	5	2	0		3	0	3	si	5	si
urbano	01	010150052201	01015005220106	010150052201061	01015005220106104	04	hombre	26	10	2013	si		dos o más veces al día	si	no	no	no	no	no	no	no	si	0	5	15	15	15	15	15			si	4	4	30	0	30	7	1	3	1	2	3	5	0	5	si	5	si
urbano	01	010150052201	01015005220110	010150052201101	01015005220110104	04	mujer	22	2	2012	no	no es necesario	dos o más veces al día	si	no	no	no	no	no	no	no	si	0	0								si	2	2	40	1	0	3	1	3	1	0		2	3	5	si	5	si
urbano	01	010150052201	01015005220112	010150052201121	01015005220112103	03	hombre	17	2	2013	si		dos o más veces al día	si	no	no	no	no	no	no	no	si	2	5	5	5	5	5	5			si	2	2	45	3	0	7	2	7	1	2	2	2	0	3	no		si
urbano	01	010150052201	01015005220118	010150052201181	01015005220118103	03	mujer	29	8	2012	no	no es necesario	dos o más veces al día	si	no	no	no	no	no	no	no	si	0	5	5	5	5	5	5			si	2	2	45	1	0	7	3	1	1	3	1	5	0	3	si	5	si
urbano	01	010150055901	01015005590101	010150055901011	01015005590101103	03	mujer	7	3	2013	si		dos o más veces al día	si	no	no	no	no	no	no	no	si	2	0								si	3	3	40	2	0	7	1	5	1	1	1	3	2	3	si	1	si
urbano	01	010150055901	01015005590108	010150055901081	01015005590108103	03	mujer	30	6	2013	si		dos o más veces al día	si	no	no	no	no	no	no	no	si	3	0								no				1	0	7	3	7	1	0		3	1	7	si	5	si
urbano	01	010150055901	01015005590115	010150055901151	01015005590115103	03	mujer	9	9	2010	si		dos o más veces al día	si	si	no	no	no	si	no	no	si	5	5	5	5	5	5	5			si	3	3	40	1	30	7	1	7	2	3	1	1	0	2	no		si
urbano	01	010150055901	01015005590117	010150055901171	01015005590117103	03	mujer	12	9	2007	si		dos o más veces al día	si	si	no	no	no	si	no	no	si	2	0								si	2	3	40	2	0	7	2	7	1	0		2	0	2	si	5	si
urbano	01	010150055901	01015005590118	010150055901181	01015005590118103	03	mujer	26	12	2008	si		dos o más veces al día	si	no	no	no	no	no	no	no	si	7	0								si	2	2	40	3	0	7	2	7	1	0		5	1	3	no		si
urbano	01	010150056101	01015005610102	010150056101021	01015005610102103	03	mujer	1	11	2008	no	otro, ¿cuál?	dos o más veces al día	si	no	no	no	no	no	no	no	si	0	0								si	2	2	45	2	0	7	1	7	1	0		3	1	1	si	5	si
urbano	01	010150056101	01015005610103	010150056101031	01015005610103103	03	hombre	26	9	2013	si		dos o más veces al día	si	no	no	no	si	no	no	no	si	0	5	5	55	5	5	5			si	2	2	45	2	30	7	2	7	1	0		1	0	1	no		si
urbano	01	010150056101	01015005610106	010150056101061	01015005610106103	03	hombre	9	8	2011	si		dos o más veces al día	si	si	no	si	no	no	no	no	si	7	5	15	15	15	15	15			si	4	4	30	1	0	7	3	2	1	2	1	5	0	6	si	5	si
urbano	01	010150056101	01015005610108	010150056101081	01015005610108105	05	mujer	10	4	2013	si		una vez al día	si	si	no	si	no	no	no	no	si	1	0								si	3	3	30	0	30	7	1	3	1	5	1	1	1	1	si	5	si
urbano	01	010150056101	01015005610109	010150056101091	01015005610109103	03	hombre	9	10	2013	si		dos o más veces al día	si	no	no	no	no	no	no	no	si	2	0								si	2	2	40	3	0	7	1	2	1	0		2	0	2	no		si
urbano	01	010150056101	01015005610110	010150056101101	01015005610110104	04	mujer	14	6	2012	no	no es necesario	dos o más veces al día	si	no	no	no	no	no	no	no	si	2	0								si	2	2	40	3	0	7	1	4	1	1	1	3	0	2	no		si
urbano	01	010150056101	01015005610111	010150056101111	01015005610111103	03	hombre	16	5	2011	no	no es necesario	dos o más veces al día	si	no	no	no	no	no	no	no	si	1	0								si	3	3	45	0	20	7	1	7	1	0		2	0	3	si	3	si
urbano	01	010150056101	01015005610114	010150056101141	01015005610114103	03	hombre	7	11	2007	si		dos o más veces al día	si	si	no	no	no	si	no	no	si	1	5	15	15	15	15	15			si	1	2	45	2	0	5	1	5	1	3	1	2	2	4	si	5	si
urbano	01	010150056101	01015005610115	010150056101151	01015005610115103	03	mujer	6	12	2012	no	no es necesario	dos o más veces al día	si	no	no	no	no	no	no	no	si	7	0								si	4	4	45	3	0	7	1	7	1	2	1	4	2	3	si	4	si
urbano	01	010150058001	01015005800104	010150058001041	01015005800104103	03	hombre	1	3	2011	si		dos o más veces al día	si	no	no	no	si	no	no	no	si	2	0								si	4	4	45	0	30	7	1	3	1	1	1	1	0	3	no		si
urbano	01	010150058001	01015005800107	010150058001071	01015005800107104	04	hombre	22	7	2007	si		dos o más veces al día	si	si	no	no	no	no	no	no	si	2	5	30	30	30	30	30			si	3	3	45	0	20	2	2	2	1	1	3	1	1	1	si	5	si
urbano	01	010150058001	01015005800109	010150058001091	01015005800109105	05	hombre	10	5	2012	si		dos o más veces al día	si	si	no	no	si	si	si	no	si	7	0								si	2	2	45	1	0	4	1	7	1	0		4	0	1	si	5	si
urbano	01	010150059901	01015005990106	010150059901061	01015005990106103	03	hombre	7	8	2009	si		dos o más veces al día	si	no	no	no	si	no	no	no	si	5	5	10	10	10	10	10			si	2	2	40	3	0	7	1	5	1	3	2	2	4	2	si	5	si
urbano	01	010150059901	01015005990107	010150059901071	01015005990107103	03	hombre	23	4	2007	si		una vez al día	si	no	no	no	no	no	no	no	si	0	5	10	10	10	10	10			si	2	2	45	1	0	7	1	3	2	0		3	5	0	si	5	si
urbano	01	010150059901	01015005990112	010150059901122	01015005990112205	05	mujer	3	1	2012	no	otro, ¿cuál?	dos o más veces al día	si	no	no	no	no	no	no	no	si	1	5	20	20	20	20	20			si	1	1	45	2	0	3	2	2	1	0		5	0	2	no		si
urbano	01	010150061001	01015006100108	010150061001081	01015006100108104	04	mujer	22	10	2012	si		dos o más veces al día	si	no	no	no	no	no	no	no	si	5	0								si	2	2	45	2	0	4	2	3	1	1	1	1	1	1	no		si
urbano	01	010150061001	01015006100111	010150061001111	01015006100111105	05	mujer	15	4	2011	no	no es necesario	dos o más veces al día	si	no	no	no	no	no	no	no	si	3	5	20	20	20	20	20			si	2	2	40	2	0	2	1	0		2	1	1	2	2	si	5	si
urbano	01	010150061001	01015006100115	010150061001151	01015006100115103	03	hombre	15	1	2009	si		dos o más veces al día	si	no	no	no	no	no	no	no	si	6	0								si	4	4	40	0	30	7	4	7	3	1	1	7	1	1	si	5	si
urbano	01	010150061001	01015006100118	010150061001181	01015006100118106	06	hombre	24	6	2011	si		dos o más veces al día	si	no	no	no	no	no	no	no	si	0	0								si	2	2	40	0	20	7	3	4	4	0		2	0	2	si	5	si
urbano	01	010150061401	01015006140107	010150061401071	01015006140107103	03	mujer	17	8	2009	si		dos o más veces al día	si	no	no	no	no	no	no	no	si	3	0								si	2	2	40	1	0	3	2	3	2	3	2	8	2	2	si	5	si
urbano	01	010150061801	01015006180104	010150061801041	01015006180104104	04	mujer	15	3	2012	si		dos o más veces al día	si	si	no	si	no	no	si	no	si	2	5	20	20	20	20	20			si	2	2	45	0	30	7	1	7	1	2	1	2	2	3	si	5	si
urbano	01	010150061801	01015006180106	010150061801061	01015006180106104	04	hombre	7	4	2008	no	no tiene tiempo	dos o más veces al día	si	no	no	no	no	no	no	no	si	1	5	20	20	20	20	20			si	2	2	40	2	0	3	5	3	2	2	2	4	6	2	si	5	si
urbano	01	010150061801	01015006180107	010150061801071	01015006180107103	03	mujer	4	3	2011	si		dos o más veces al día	si	si	no	no	no	no	no	no	si	3	0								si	4	4	45	2	0	7	2	7	1	1	1	4	1	5	no		si
urbano	01	010150061801	01015006180114	010150061801141	01015006180114103	03	hombre	14	11	2010	si		una vez al día	si	no	si	no	si	no	si	no	si	7	0								si	3	3	40	4	0	7	2	7	4	0		1	1	3	no		si
urbano	01	010150064101	01015006410105	010150064101051	01015006410105103	03	hombre	21	8	2011	si		dos o más veces al día	si	si	si	no	no	no	no	no	si	7	0								si	2	2	40	1	0	7	1	3	1	7	1	2	2	3	si	5	si
urbano	01	010150064101	01015006410110	010150064101101	01015006410110103	03	hombre	15	3	2007	si		dos o más veces al día	si	no	no	no	no	no	no	no	si	7	5	30	30	30	30	30			si	2	2	40	1	0	3	1	0		4	2	4	0	2	si	5	si
urbano	01	010150064101	01015006410111	010150064101111	01015006410111103	03	mujer	1	2	2008	si		dos o más veces al día	si	si	no	no	no	no	no	no	si	3	0								si	2	2	45	3	0	7	1	7	1	6	1	3	1	2	si	5	si
urbano	01	010150064101	01015006410114	010150064101141	01015006410114105	05	hombre	5	7	2012	si		dos o más veces al día	si	si	si	no	no	no	no	no	si	4	0								si	2	2	40	2	0	7	3	7	1	0		2	1	0	si	2	si
urbano	01	010150064101	01015006410115	010150064101151	01015006410115103	03	mujer	11	3	2011	si		dos o más veces al día	si	no	no	no	no	no	no	no	si	7	0								si	2	2	40	2	0	7	1	6	1	1	1	1	1	1	no		si
urbano	01	010150064101	01015006410118	010150064101181	01015006410118103	03	mujer	20	3	2007	si		dos o más veces al día	si	no	no	no	no	no	no	no	si	7	5	10	10	10	10	10			si	2	2	45	1	0	7	1	7	1	1	2	7	0	1	si	5	si
urbano	01	010150064201	01015006420102	010150064201021	01015006420102103	03	mujer	4	7	2011	si		dos o más veces al día	si	no	no	no	no	no	no	no	si	5	0								si	3	3	45	1	0	7	1	3	1	1	1	1	0	7	no		si
urbano	01	010150064201	01015006420108	010150064201081	01015006420108103	03	mujer	10	3	2011	si		dos o más veces al día	si	no	no	no	no	no	no	no	si	7	0								si	2	2	45	4	0	3	2	3	1	4	1	4	1	7	si	5	si
urbano	01	010150064201	01015006420109	010150064201091	01015006420109104	04	mujer	26	3	2007	no	no es necesario	dos o más veces al día	si	no	si	no	no	no	no	no	si	5	0								si	3	3	30	2	0	3	1	7	1	0		3	1	0	si	3	si
urbano	01	010150064201	01015006420116	010150064201161	01015006420116105	05	hombre	15	2	2008	si		dos o más veces al día	si	no	no	no	si	no	no	no	si	3	0								si	2	2	40	1	0	7	2	2	1	2	2	8	1	7	si	5	si
urbano	01	010150064201	01015006420118	010150064201181	01015006420118104	04	hombre	29	9	2012	si		dos o más veces al día	si	si	no	no	no	no	no	no	si	1	5	20	20	20	20	20			si	3	3	30	1	0	2	1	7	1	0		3	1	1	si	2	si
urbano	01	010150064401	01015006440104	010150064401041	01015006440104104	04	hombre	30	4	2011	si		dos o más veces al día	si	no	no	no	no	no	no	no	si	4	5	10	10	10	10	10			si	2	3	45	2	0	7	1	1	1	0		4	2	5	si	5	si
urbano	01	010150064401	01015006440105	010150064401051	01015006440105102	02	mujer	30	1	2012	no	no tiene tiempo	dos o más veces al día	si	no	si	no	no	no	no	no	si	5	0								si	3	3	40	1	0	7	2	7	1	4	1	3	2	4	si	2	si
urbano	01	010150064401	01015006440111	010150064401111	01015006440111102	02	mujer	11	10	2010	no	no es necesario	dos o más veces al día	si	no	no	no	no	no	no	no	si	1	0								si	2	2	45	3	0	2	3	1	1	3	2	2	1	2	no		si
urbano	01	010150064401	01015006440113	010150064401131	01015006440113103	03	hombre	11	1	2011	si		dos o más veces al día	si	si	si	no	no	si	no	no	si	3	0								si	3	5	45	2	0	3	3	3	1	7	2	5	1	1	no		si
urbano	01	010150064401	01015006440116	010150064401161	01015006440116103	03	mujer	9	8	2010	si		dos o más veces al día	si	no	no	no	no	no	no	no	si	5	0								si	2	4	45	1	30	7	3	7	3	1	2	3	1	2	no		si
urbano	01	010150065801	01015006580101	010150065801011	01015006580101104	04	mujer	4	2	2007	si		dos o más veces al día	si	no	no	no	si	no	no	no	si	0	0								si	3	3	45	0	40	2	1	2	1	1	1	8	0	7	si	5	si
urbano	01	010150065801	01015006580107	010150065801071	01015006580107103	03	hombre	11	7	2008	si		dos o más veces al día	si	no	no	no	no	no	no	no	si	2	0								si	2	2	40	0	30	7	2	5	2	1	1	2	0	2	si	5	si
urbano	01	010150065801	01015006580112	010150065801121	01015006580112103	03	hombre	29	8	2007	si		dos o más veces al día	si	no	no	no	no	no	no	no	si	0	0								si	3	3	45	4	0	7	1	7	1	0		8	0	0	no		si
urbano	01	010150065801	01015006580114	010150065801141	01015006580114103	03	mujer	26	11	2006	si		dos o más veces al día	si	no	no	no	no	no	no	no	si	0	0								si	3	3	45	2	0	2	1	3	2	0		4	5	3	si	5	si
urbano	01	010150065801	01015006580115	010150065801151	01015006580115104	04	mujer	15	2	2009	si		dos o más veces al día	si	no	no	no	no	no	no	no	si	3	0								si	2	2	45	2	0	7	1	7	1	3	1	2	0	2	no		si
urbano	01	010150065801	01015006580118	010150065801181	01015006580118104	04	hombre	19	6	2009	si		dos o más veces al día	si	no	no	no	no	no	no	no	si	1	0								si	4	4	40	1	0	2	1	3	2	0		0	0	2	no		si
urbano	01	010150067701	01015006770101	010150067701011	01015006770101103	03	mujer	6	11	2012	si		dos o tres veces por semana	si	no	si	si	no	no	no	no	si	5	5	5	5	5	5	5			si	3	3	45	1	0	2	1	3	1	0		0	6	2	si	1	si
urbano	01	010150067701	01015006770102	010150067701021	01015006770102103	03	hombre	23	4	2009	no	no es necesario	dos o más veces al día	si	no	no	no	no	no	no	no	si	1	0								si	1	1	45	3	0	7	2	3	1	1	1	4	1	1	si	5	no
urbano	01	010150067701	01015006770106	010150067701061	01015006770106104	04	hombre	27	5	2008	si		dos o más veces al día	si	si	no	no	no	no	no	no	si	0	0								si	2	2	45	3	0	7	1	5	1	2	1	2	2	7	no		si
urbano	01	010150067701	01015006770111	010150067701111	01015006770111103	03	hombre	8	4	2013	si		dos o más veces al día	si	no	no	no	no	no	no	no	si	2	0								si	3	3	30	3	0	7	2	0		0		3	1	7	si	5	si
urbano	01	010150067701	01015006770112	010150067701121	01015006770112103	03	mujer	19	8	2012	si		dos o más veces al día	si	si	no	no	no	no	no	no	si	3	0								si	4	4	45	3	0	3	1	7	1	3	1	7	0	3	si	5	no
urbano	01	010150067701	01015006770116	010150067701161	01015006770116103	03	hombre	26	9	2012	si		dos o más veces al día	si	no	no	no	no	no	no	no	si	2	5	5	5	5	5	5			si	3	3	40	2	0	5	1	3	1	0		4	0	2	si	5	si
urbano	01	010150068301	01015006830105	010150068301051	01015006830105105	05	hombre	7	8	2007	si		dos o más veces al día	si	no	no	no	no	no	no	no	si	5	0								si	2	2	45	2	0	7	1	0		7	1	4	1	2	no		si
urbano	01	010150068301	01015006830110	010150068301101	01015006830110104	04	hombre	21	7	2012	si		dos o más veces al día	si	no	no	no	no	no	no	no	si	0	5	5	5	5	5	5			si	2	2	45	1	0	4	1	4	1	1	1	10	1	0	si	5	si
urbano	01	010150068501	01015006850105	010150068501051	01015006850105103	03	mujer	6	10	2013	si		dos o más veces al día	si	si	no	no	no	no	si	no	si	3	0								si	3	3	40	1	0	5	1	2	1	1	1	1	0	2	no		si
urbano	01	010150068501	01015006850110	010150068501101	01015006850110104	04	hombre	9	9	2013	si		dos o más veces al día	si	no	no	si	no	no	no	no	si	2	0								no				3	0	7	5	7	1	2	4	3	1	1	si	5	si
urbano	01	010150069501	01015006950103	010150069501031	01015006950103104	04	mujer	21	10	2008	si		dos o más veces al día	no	no	no	no	no	no	no	no	no	4	77												0	0	7	1	7	1	0		2	1	0	no asiste a clases
urbano	01	010150069501	01015006950104	010150069501041	01015006950104105	05	mujer	7	6	2007	no	no tiene tiempo	dos o más veces al día	si	si	no	si	si	no	no	no	si	0	0								si	2	2	45	2	0	7	1	2	2	1	1	3	0	1	no		si
urbano	01	010150069501	01015006950108	010150069501081	01015006950108103	03	hombre	7	5	2010	no	no es necesario	dos o más veces al día	si	no	no	no	no	no	no	no	si	7	0								si	4	4	45	2	0	7	2	3	0	1	1	4	1	2	si	5	si
urbano	01	010150069501	01015006950110	010150069501102	01015006950110204	04	mujer	1	8	2013	no	no tiene tiempo	dos o más veces al día	si	no	no	si	si	no	no	no	si	1	0								si	2	2	45	2	0	7	3	0		0		2	0	0	si	5	si
urbano	01	010150069501	01015006950115	010150069501151	01015006950115105	05	mujer	10	12	2010	si		dos o más veces al día	si	no	no	no	no	no	no	no	si	1	0								si	4	4	40	2	0	7	1	3	1	1	1	3	1	1	no		si
urbano	01	010150071201	01015007120106	010150071201061	01015007120106104	04	hombre	23	7	2011	si		dos o más veces al día	si	no	no	no	no	no	no	no	si	3	0								si	2	2	45	1	0	5	2	5	2	5	2	5	7	5	si	5	si
urbano	01	010150071201	01015007120107	010150071201071	01015007120107103	03	mujer	5	6	2008	si		una vez al día	si	no	no	no	no	no	no	no	si	3	0								si	2	2	40	2	0	5	2	5	2	0		0	2	3	no		si
urbano	01	010150071201	01015007120111	010150071201111	01015007120111103	03	hombre	6	9	2011	si		dos o más veces al día	si	no	no	no	no	no	no	no	si	3	0								si	2	2	40	2	0	5	2	5	1	2	1	5	1	2	no		si
urbano	01	010150071201	01015007120116	010150071201161	01015007120116104	04	hombre	15	4	2011	si		dos o más veces al día	si	no	no	no	no	no	no	no	si	3	5	15	15	15	15	15			si	2	2	40	2	0	2	1	2	1	2	2	8	3	4	si	5	si
urbano	01	010150073101	01015007310101	010150073101011	01015007310101106	06	mujer	26	11	2012	si		dos o más veces al día	si	si	si	no	no	si	no	no	si	4	0								si	3	3	40	1	30	5	1	5	1	0		8	0	3	si	5	si
urbano	01	010150073101	01015007310103	010150073101031	01015007310103104	04	hombre	24	9	2007	no	no es necesario	dos o más veces al día	si	no	no	no	no	no	no	no	si	4	5	5	5	5	5	5			si	2	2	40	5	0	5	1	5	2	7	2	1	3	6	no		si
urbano	01	010150073101	01015007310105	010150073101051	01015007310105103	03	mujer	4	12	2010	si		dos o más veces al día	si	no	no	no	no	no	no	no	si	4	0								si	2	2	45	1	0	7	1	7	1	5	5	3	0	7	no		si
urbano	01	010150073101	01015007310107	010150073101071	01015007310107102	02	mujer	11	11	2010	si		dos o más veces al día	si	si	no	no	no	no	no	no	si	0	0								si	3	3	45	1	30	7	1	7	1	3	2	3	1	7	no		si
urbano	01	010150073101	01015007310108	010150073101081	01015007310108102	02	hombre	3	3	2007	no	no tiene tiempo	una vez al día	si	si	no	no	si	no	no	no	si	1	0								si	3	3	45	1	0	0		3	1	2	1	1	2	2	si	5	si
urbano	01	010150073101	01015007310111	010150073101111	01015007310111103	03	mujer	23	12	2010	no	no es necesario	dos o más veces al día	si	no	no	no	no	no	no	no	si	3	0								si	2	2	40	2	0	5	1	4	1	1	3	6	3	5	no		si
urbano	01	010150073101	01015007310118	010150073101181	01015007310118103	03	hombre	3	3	2012	si		dos o más veces al día	si	no	no	no	no	no	no	no	si	3	0								si	2	2	40	1	30	7	2	7	1	1	1	3	1	1	no		si
urbano	01	010150073601	01015007360102	010150073601021	01015007360102106	06	hombre	28	1	2011	no	otro, ¿cuál?	dos o más veces al día	si	no	no	no	no	no	no	no	si	0	5	30	30	30	30	30			si	2	2	45	1	0	3	1	1	1	1	1	4	1	5	si	5	si
urbano	01	010150073601	01015007360103	010150073601031	01015007360103104	04	mujer	9	11	2011	si		dos o más veces al día	si	si	no	no	no	no	no	no	si	4	5	10	10	10	10	10			si	2	2	40	1	0	7	3	1	2	1	1	2	0	2	no		si
urbano	01	010150073601	01015007360105	010150073601051	01015007360105105	05	mujer	3	2	2011	no	no es necesario	una vez al día	si	no	no	no	no	no	no	no	si	3	5	20	20	20	20	20			si	2	2	40	2	0	4	1	3	1	0		1	0	0	si	5	si
urbano	01	010150073601	01015007360109	010150073601091	01015007360109103	03	mujer	11	4	2011	si		dos o más veces al día	si	no	no	no	no	no	no	no	si	0	0								si	2	2	45	1	0	5	1	3	1	2	1	2	0	2	si	5	si
urbano	01	010150073601	01015007360113	010150073601131	01015007360113103	03	hombre	17	12	2013	si		dos o más veces al día	si	no	no	no	no	no	no	no	si	7	0								si	3	3	40	1	30	7	1	7	1	0		3	0	0	no asiste a clases
urbano	01	010150073601	01015007360115	010150073601151	01015007360115106	06	mujer	10	2	2013	si		dos o tres veces por semana	si	no	no	no	no	no	no	no	si	3	0								si	3	3	40	1	0	7	1	4	1	0		5	2	3	si	5	no
urbano	01	010150073601	01015007360116	010150073601161	01015007360116104	04	hombre	6	6	2008	si		una vez al día	si	no	no	no	no	no	no	no	si	4	5	40	40	40	40	40			si	2	2	40	1	0	7	1	7	1	0		1	0	0	si	5	si
urbano	01	010150077501	01015007750101	010150077501011	01015007750101103	03	mujer	13	10	2013	si		dos o más veces al día	si	no	no	no	no	no	no	no	si	1	0								si	1	1	45	1	0	3	2	7	2	3	1	5	1	0	si	5	si
urbano	01	010150077501	01015007750109	010150077501091	01015007750109103	03	hombre	11	4	2008	si		dos o más veces al día	si	no	no	no	no	no	no	no	si	0	0								si	2	4	45	4	0	7	2	3	2	1	2	5	1	1	si	5	si
urbano	01	010150077501	01015007750112	010150077501121	01015007750112103	03	mujer	17	2	2014	si		dos o más veces al día	si	no	no	no	no	no	no	no	no	2	0								si	2	2	30	1	0	7	3	3	1	1	1	1	1	3	si	5	si
urbano	01	010150077501	01015007750118	010150077501181	01015007750118104	04	hombre	19	9	2008	si		dos o más veces al día	si	no	no	no	no	no	no	no	si	0	0								si	2	2	45	4	0	2	1	7	2	0		1	3	3	si	5	si
rural	01	010151901301	01015190130104	010151901301041	01015190130104106	06	hombre	12	11	2012	no	no tiene dinero	una vez al día	si	si	si	si	si	no	no	no	si	0	5	10	10	10	10	10			si	4	4	30	0	20	2	1	0		3	1	1	1	1	no		si
rural	01	010151901301	01015190130106	010151901301061	01015190130106102	02	hombre	12	4	2008	no	no tiene dinero	dos o más veces al día	si	si	no	no	no	no	no	no	si	0	0								si	3	3	40	1	30	7	4	4	2	3	1	1	3	5	si	5	si
rural	01	010151901301	01015190130107	010151901301071	01015190130107105	05	hombre	3	3	2010	no	no es necesario	una vez al día	si	no	no	no	no	no	no	no	si	0	5	10	10	10	10	10			si	2	2	40	0	10	7	3	7	3	0		5	0	0	no		si
rural	01	010151901301	01015190130109	010151901301091	01015190130109104	04	mujer	21	12	2006	no	no es necesario	dos o más veces al día	si	no	no	no	no	no	no	no	si	0	5	8	8	8	8	8			si	3	3	45	1	0	3	4	4	1	0		5	2	1	no		si
rural	01	010151901301	01015190130110	010151901301101	01015190130110103	03	mujer	16	3	2011	si		dos o más veces al día	si	no	no	no	no	no	no	no	si	0	5	10	10	10	10	10			si	2	2	30	1	0	7	1	0		7	1	1	1	5	no		si
rural	01	010151901301	01015190130111	010151901301111	01015190130111105	05	mujer	24	12	2006	no	no es necesario	dos o tres veces por semana	si	no	no	no	no	no	no	no	si	0	5	13	13	13	13	13			si	3	3	45	1	0	7	1	7	1	0		7	0	2	si	5	si
rural	01	010151901301	01015190130116	010151901301161	01015190130116103	03	hombre	18	2	2013	no	no es necesario	una vez al día	si	no	no	si	no	no	no	no	si	2	0								si	2	2	40	1	0	1	2	2	1	0		0	0	0	si	5	si
rural	01	010151903701	01015190370103	010151903701031	01015190370103103	03	hombre	16	9	2012	no	no tiene dinero	una vez al día	si	no	no	no	no	no	no	no	si	0	5	30	30	30	30	30			si	2	2	45	1	30	4	3	5	3	2	2	2	0	3	no		si
rural	01	010151903701	01015190370105	010151903701051	01015190370105103	03	mujer	8	7	2007	no	no tiene tiempo	dos o más veces al día	si	no	no	no	no	no	no	no	si	0	1		10						si	1	2	45	0	20	2	2	5	3	1	1	3	1	1	si	2	si
rural	01	010151903701	01015190370106	010151903701061	01015190370106103	03	mujer	19	11	2011	si		dos o más veces al día	si	no	no	no	no	no	no	no	si	2	0								si	2	2	45	0	30	7	2	5	3	0		1	1	2	no		si
rural	01	010151903701	01015190370108	010151903701081	01015190370108102	02	hombre	12	2	2008	si		dos o más veces al día	si	si	no	no	no	no	no	no	si	1	5	15	15	15	15	15			si	2	2	45	3	0	2	2	1	1	5	2	6	5	5	no		si
rural	01	010151903701	01015190370110	010151903701101	01015190370110103	03	hombre	22	3	2007	si		dos o más veces al día	si	no	no	no	no	no	no	no	si	5	5	5	5	5	5	5			si	2	2	50	1	0	3	2	2	2	2	2	4	3	5	no		si
rural	01	010151903701	01015190370112	010151903701121	01015190370112103	03	mujer	17	11	2008	si		dos o más veces al día	si	no	no	no	no	no	no	no	si	0	5	5	5	5	5	5			si	2	2	40	2	40	5	1	7	1	2	1	3	1	3	si	5	si
rural	01	010151903701	01015190370117	010151903701171	01015190370117103	03	mujer	4	8	2008	si		dos o más veces al día	si	si	si	no	no	no	no	no	si	0	0								si	2	2	50	1	0	7	1	7	1	1	1	3	1	1	si	5	si
rural	01	010151903705	01015190370502	010151903705021	01015190370502106	06	hombre	1	5	2012	si		dos o más veces al día	si	si	no	no	no	no	no	no	si	7	0								si	2	2	45	3	0	7	2	4	1	2	2	3	1	2	si	5	si
rural	01	010151903705	01015190370503	010151903705031	01015190370503104	04	mujer	20	12	2008	si		dos o más veces al día	si	no	no	no	no	no	no	no	si	1	5	30	30	30	30	30			no				3	0	5	3	7	1	0		5	0	3	si	3	si
rural	01	010151903705	01015190370509	010151903705091	01015190370509103	03	hombre	5	9	2013	si		dos o más veces al día	si	no	no	no	no	no	no	no	si	0	0								si	1	2	40	3	0	6	3	7	1	0		4	0	0	no		si
rural	01	010151903705	01015190370512	010151903705121	01015190370512104	04	hombre	30	7	2013	si		dos o más veces al día	si	no	no	no	no	no	no	no	si	7	0								si	3	3	45	1	0	7	2	7	1	2	2	2	1	2	si	5	si
rural	01	010151903705	01015190370516	010151903705161	01015190370516102	02	hombre	10	6	2010	si		dos o más veces al día	si	si	no	si	si	si	no	no	si	1	5	15	15	15	15	15			si	3	5	40	6	0	1	5	5	2	1	2	2	5	0	si	5	si
rural	01	010151903705	01015190370518	010151903705181	01015190370518103	03	hombre	24	2	2014	si		dos o más veces al día	si	no	no	no	no	no	no	no	si	7	0								si	3	3	30	2	0	7	2	7	3	0		4	2	5	si	5	no
rural	01	010152900401	01015290040111	010152900401111	01015290040111104	04	mujer	15	7	2008	si		una vez al día	si	no	no	no	no	si	si	no	si	7	5	30	30	30	30	30			si	1	1	40	0	5	5	3	3	3	5	1	1	0	4	si	5	no
rural	01	010152900401	01015290040112	010152900401121	01015290040112104	04	mujer	17	11	2010	si		una vez al día	si	no	si	no	no	no	no	no	si	0	5	15	15	15	15	15			si	1	2	30	1	30	4	1	4	1	2	1	0	0	3	si	5	no
rural	01	010152900401	01015290040117	010152900401171	01015290040117102	02	hombre	23	2	2007	si		dos o más veces al día	si	si	si	no	no	si	si	no	si	0	2	45	45						si	1	2	40	0	30	5	1	3	1	1	1	0	5	5	no		si
urbano	01	010162001001	01016200100105	010162001001051	01016200100105102	02	mujer	14	1	2010	no	no es necesario	dos o más veces al día	si	no	no	no	no	no	no	no	si	0	0								si	2	2	45	4	0	7	2	3	1	2	1	1	5	3	no		si
urbano	01	010162001001	01016200100106	010162001001061	01016200100106103	03	mujer	20	7	2010	no	no hay dentista o establecimiento de servicios de salud cerca	dos o más veces al día	si	no	no	si	no	no	no	no	si	0	5	10	10	10	10	10			si	2	2	45	3	0	0		7	4	2	1	1	0	2	si	5	si
urbano	01	010162001001	01016200100110	010162001001101	01016200100110104	04	hombre	6	1	2010	si		una vez al día	si	no	no	no	si	no	no	no	si	0	5	10	10	10	10	10			si	3	3	40	1	0	3	3	7	1	0		4	0	1	si	5	si
urbano	01	010162001001	01016200100111	010162001001111	01016200100111103	03	mujer	7	12	2007	no	no es necesario	dos o más veces al día	si	no	no	no	no	no	no	no	si	4	0								si	2	2	45	2	0	3	1	3	1	1	1	4	1	1	no		si
urbano	01	010162001001	01016200100113	010162001001131	01016200100113106	06	mujer	6	4	2008	si		dos o más veces al día	si	no	no	no	no	no	no	no	si	7	0								si	3	3	45	1	0	7	1	7	1	7	1	1	6	2	no		si
urbano	01	010162001001	01016200100118	010162001001181	01016200100118104	04	mujer	23	5	2007	si		dos o más veces al día	si	no	no	no	no	no	no	no	si	2	1				60				si	2	2	40	1	0	1	1	0		2	2	3	0	2	si	1	si
urbano	01	010162001002	01016200100209	010162001002091	01016200100209103	03	mujer	3	12	2008	si		dos o más veces al día	si	si	si	no	si	no	no	no	no	0	5	10	10	10	10	10			si	2	3	40	1	0	5	2	2	2	2	1	2	1	0	no		si
urbano	01	010162001002	01016200100211	010162001002111	01016200100211103	03	mujer	10	7	2010	si		dos o más veces al día	si	no	no	no	no	no	no	no	no	0	0								si	3	3	45	1	0	7	2	3	1	2	1	2	0	1	si	3	si
urbano	01	010162001002	01016200100212	010162001002122	01016200100212204	04	mujer	27	6	2014	si		dos o más veces al día	si	no	no	no	no	no	no	no	no	2	4	40	40	40	40				si	2	2	40	1	30	7	1	2	1	2	1	10	1	3	no asiste a clases
urbano	01	010162001002	01016200100214	010162001002141	01016200100214104	04	mujer	25	10	2007	si		dos o más veces al día	si	no	si	no	no	no	no	no	si	0	0								si	2	4	45	1	0	4	2	4	1	2	1	5	1	3	si	5	si
rural	01	010162900101	01016290010102	010162900101021	01016290010102103	03	mujer	16	5	2007	si		dos o más veces al día	si	si	no	no	no	si	no	no	si	2	5	20	20	20	20	20			si	2	3	45	0	40	3	3	1	2	1	1	3	2	2	si	5	si
rural	01	010162900101	01016290010114	010162900101141	01016290010114103	03	mujer	17	9	2013	no	no tiene tiempo	una vez al día	si	no	no	no	no	no	no	no	si	5	5	40	40	40	40	40			si	4	4	30	1	0	2	1	0		0		3	1	2	no		si
rural	01	010163900301	01016390030103	010163900301031	01016390030103103	03	mujer	10	12	2012	no	no tiene dinero	dos o más veces al día	si	no	no	no	no	no	no	no	no	3	77												5	0	2	3	5	2	0		5	0	0	no asiste a clases
rural	01	010163900301	01016390030112	010163900301121	01016390030112105	05	mujer	13	3	2008	si		dos o más veces al día	si	no	no	no	no	no	no	no	si	3	0								si	2	3	40	1	0	7	2	2	2	4	1	4	1	3	si	5	si
rural	01	010163900301	01016390030116	010163900301161	01016390030116107	07	hombre	23	3	2011	si		dos o más veces al día	si	si	no	no	no	no	no	no	si	0	5	15	15	15	15	15			si	2	2	40	2	0	7	3	2	1	3	2	2	2	2	no		si
rural	01	010163900501	01016390050101	010163900501011	01016390050101103	03	hombre	13	4	2008	si		dos o tres veces por semana	si	no	no	no	no	no	no	no	si	3	0								si	2	2	45	2	0	5	2	4	1	3	2	4	1	5	si	5	si
rural	01	010163900501	01016390050109	010163900501091	01016390050109103	03	hombre	17	6	2009	no	no es necesario	dos o más veces al día	si	no	no	no	no	no	no	no	si	1	0								si	2	2	40	2	0	2	2	2	1	0		4	1	0	si	5	si
rural	01	010163900501	01016390050112	010163900501121	01016390050112104	04	mujer	19	5	2009	si		dos o más veces al día	si	no	no	no	no	no	no	no	si	3	0								si	1	1	45	2	0	7	4	3	2	0		3	0	0	si	5	si
rural	01	010163900501	01016390050115	010163900501151	01016390050115103	03	mujer	21	8	2011	si		dos o más veces al día	si	no	no	no	no	no	no	no	si	3	5	20	20	20	20	20			si	3	3	40	2	0	5	3	3	2	0		3	0	0	si	5	si
rural	01	010163900501	01016390050118	010163900501181	01016390050118105	05	hombre	7	6	2007	no	otro, ¿cuál?	una vez al día	si	si	no	no	si	si	si	no	si	7	5	30	30	30	30	30			si	2	2	40	1	0	7	1	7	1	1	1	3	0	0	si	5	si
rural	01	010163901401	01016390140103	010163901401031	01016390140103104	04	hombre	13	12	2012	no	no es necesario	nunca		si	no	no	no	no	no	no	si	2	0								si	2	2	50	3	0	7	1	2	2	1	1	2	1	1	si	1	si
rural	01	010163901401	01016390140106	010163901401061	01016390140106104	04	mujer	4	11	2013	si		dos o más veces al día	si	si	si	si	no	si	no	no	si	0	0								si	1	2	40	0	30	7	1	1	1	1	1	1	0	1	si	2	si
rural	01	010163901401	01016390140108	010163901401081	01016390140108102	02	mujer	21	8	2012	si		dos o más veces al día	si	si	si	no	no	no	si	no	si	7	5	30	30	30	30	30			si	1	2	30	1	0	7	2	7	3	2	2	4	1	3	si	5	si
rural	01	010163901401	01016390140109	010163901401091	01016390140109107	07	hombre	20	1	2013	si		dos o más veces al día	si	si	si	no	no	si	no	no	si	1	0								si	2	2	40	1	0	7	1	3	1	2	1	0	1	2	no		si
rural	01	010163901401	01016390140111	010163901401111	01016390140111104	04	mujer	12	2	2009	si		dos o más veces al día	si	no	no	no	no	no	no	no	si	3	0								si	5	5	40	2	0	7	1	7	1	1	1	3	1	1	no		si
rural	01	010163901401	01016390140113	010163901401131	01016390140113103	03	hombre	28	12	2009	si		dos o más veces al día	si	no	no	si	no	si	no	no	si	4	0								si	1	1	40	4	0	7	5	7	1	7	2	4	0	2	no		si
rural	01	010163901401	01016390140115	010163901401151	01016390140115103	03	mujer	3	1	2008	no	no tiene tiempo	dos o más veces al día	si	no	si	no	si	no	no	no	si	3	0								si	2	2	40	0	30	7	1	5	1	5	2	4	1	5	si	5	si
rural	01	010166900401	01016690040103	010166900401031	01016690040103103	03	hombre	6	6	2013	si		dos o más veces al día	si	no	no	no	no	no	no	no	si	5	5	30	30	30	30	30			si	4	4	45	1	0	7	2	7	1	1	1	3	0	1	si	5	si
rural	01	010166900401	01016690040108	010166900401081	01016690040108102	02	hombre	28	3	2012	si		dos o más veces al día	si	no	no	no	no	no	no	no	si	5	0								si	2	2	45	1	0	5	1	3	1	0		0	2	0	si	5	si
rural	01	010166900401	01016690040112	010166900401121	01016690040112105	05	hombre	10	6	2013	si		dos o más veces al día	si	no	no	no	si	no	no	no	si	3	0								si	4	4	45	2	0	7	1	7	1	4	2	1	0	2	si	5	si
rural	01	010166900401	01016690040115	010166900401151	01016690040115103	03	mujer	13	7	2013	si		dos o más veces al día	si	si	no	no	si	no	no	no	si	7	0								si	2	2	40	1	0	7	2	3	3	1	1	2	0	2	si	5	si
rural	01	010168901701	01016890170104	010168901701041	01016890170104106	06	hombre	6	6	2007	si		dos o más veces al día	si	si	si	no	si	si	no	no	si	2	0								si	3	3	40	0	15	4	2	3	1	2	1	1	2	3	si	5	si
rural	01	010168901701	01016890170107	010168901701071	01016890170107104	04	mujer	20	1	2012	si		dos o más veces al día	si	no	no	no	si	no	no	no	si	3	0								si	1	1	45	1	30	3	1	2	1	3	1	4	3	4	si	5	si
rural	01	010168901701	01016890170108	010168901701081	01016890170108103	03	mujer	3	5	2007	no	no es necesario	una vez por semana	si	no	no	no	no	no	no	no	no	2	0								si	1	1	40	1	0	2	1	0		2	1	4	1	2	no		si
rural	01	010168901701	01016890170111	010168901701111	01016890170111104	04	mujer	15	5	2008	no	no es necesario	dos o más veces al día	si	no	no	no	no	no	no	no	si	1	0								si	2	4	45	0	30	5	1	7	1	0		7	0	2	si	5	si
rural	01	010168901701	01016890170113	010168901701131	01016890170113104	04	mujer	27	11	2010	si		dos o más veces al día	no	si	si	si	si	si	si	no	si	2	5	20	20	20	20	20			si	2	2	40	0	0	2	3	0		0		1	0	1	si	5	si
rural	01	010168901701	01016890170114	010168901701141	01016890170114103	03	hombre	30	5	2011	si		dos o más veces al día	si	si	no	no	no	si	no	no	si	4	0								si	3	3	40	0	0	4	5	3	2	1	1	3	0	7	si	5	si
rural	01	010168901701	01016890170115	010168901701151	01016890170115103	03	mujer	10	9	2010	si		dos o más veces al día	si	si	no	no	no	no	no	no	si	2	5	20	20	20	20	20			si	3	3	40	0	30	3	3	4	1	4	1	2	2	3	no		si
rural	01	010168901701	01016890170117	010168901701171	01016890170117104	04	mujer	17	12	2009	si		una vez al día	si	no	no	no	no	no	no	no	si	0	5	10	10	10	10	10			si	1	1	30	0	0	1	1	2	1	0		0	0	5	si	5	si
rural	01	010168901701	01016890170118	010168901701181	01016890170118104	04	hombre	14	7	2013	si		dos o más veces al día	si	si	si	si	si	si	no	no	si	4	0								si	5	5	40	5	0	5	3	3	1	3	1	2	2	1	si	3	si
rural	01	010169901101	01016990110102	010169901101021	01016990110102103	03	hombre	20	11	2010	si		dos o más veces al día	si	si	si	no	no	no	no	no	si	2	0								si	2	2	45	1	45	1	2	3	2	1	1	4	0	0	si	5	si
rural	01	010169901101	01016990110106	010169901101061	01016990110106105	05	hombre	7	1	2012	no	no tiene dinero	dos o más veces al día	si	no	si	no	si	si	si	no	si	4	0								si	3	3	45	2	0	2	3	7	1	0		5	1	1	si	5	si
rural	01	010169901101	01016990110109	010169901101091	01016990110109104	04	mujer	25	1	2011	si		dos o más veces al día	si	si	si	no	no	no	no	no	si	3	0								si	3	3	45	5	0	5	1	7	1	0		4	2	3	si	5	si
rural	01	010169901101	01016990110111	010169901101111	01016990110111110	10	hombre	9	7	2011	no	no tiene dinero	una vez al día	si	si	no	no	no	no	no	no	si	0	0								si	2	2	40	1	0	5	3	2	1	1	1	2	1	0	si	5	si
rural	01	010169901101	01016990110113	010169901101131	01016990110113106	06	hombre	23	1	2013	no	no es necesario	dos o más veces al día	si	no	no	no	si	no	no	no	si	1	0								si	1	1	40	4	0	7	5	4	5	0		2	0	1	si	1	si
rural	01	010170905701	01017090570102	010170905701021	01017090570102103	03	hombre	11	2	2007	si		dos o más veces al día	si	si	no	no	no	no	no	no	si	2	0								si	2	2	40	0	20	3	1	3	1	0		2	0	0	si	5	si
rural	01	010170905701	01017090570103	010170905701031	01017090570103104	04	mujer	1	12	2011	no	no es necesario	dos o más veces al día	si	no	no	no	no	no	no	no	si	0	0								si	2	2	45	3	0	7	1	7	1	2	1	3	2	4	no		si
rural	01	010170905701	01017090570105	010170905701051	01017090570105103	03	mujer	14	6	2013	si		dos o más veces al día	si	no	no	no	no	no	no	no	si	3	0								si	2	2	30	2	0	7	2	5	1	3	1	2	0	7	si	2	si
rural	01	010170905701	01017090570109	010170905701091	01017090570109103	03	mujer	18	7	2010	si		dos o tres veces por semana	si	si	si	no	no	no	no	no	si	0	0								si	2	2	45	3	0	4	1	3	3	2	1	2	1	2	no		si
rural	01	010170905701	01017090570115	010170905701151	01017090570115102	02	hombre	15	1	2013	si		una vez al día	si	no	no	no	no	no	no	no	si	5	5	40	40	40	40	40			si	2	2	30	0	30	7	1	2	1	0		1	0	1	si	5	si
rural	01	010170905701	01017090570117	010170905701171	01017090570117103	03	hombre	31	1	2008	si		dos o más veces al día	si	si	si	si	no	no	no	no	si	5	0								si	2	3	40	0	30	7	2	7	2	1	1	5	2	2	si	5	si
rural	01	010250900501	01025090050103	010250900501031	01025090050103103	03	hombre	31	7	2012	no	no tiene tiempo	dos o más veces al día	si	no	no	no	no	si	no	no	si	2	0								si	2	2	40	2	0	3	3	1	1	1	1	2	0	0	no		si
rural	01	010250900501	01025090050105	010250900501051	01025090050105104	04	hombre	7	10	2007	si		una vez al día	si	no	no	no	no	si	no	no	si	4	0								si	2	2	45	2	0	5	5	4	3	2	2	8	5	6	si	5	si
rural	01	010250900501	01025090050110	010250900501101	01025090050110102	02	mujer	14	8	2011	si		dos o más veces al día	si	no	si	no	no	no	no	no	si	0	0								si	3	3	40	1	0	7	1	2	3	3	1	3	1	7	si	5	si
rural	01	010250900501	01025090050113	010250900501131	01025090050113103	03	hombre	21	12	2006	si		dos o más veces al día	si	no	no	no	no	no	no	no	si	3	0								si	4	4	30	1	0	3	2	3	1	1	1	2	0	4	si	1	si
rural	01	010250900501	01025090050114	010250900501141	01025090050114103	03	mujer	20	12	2009	si		dos o más veces al día	si	si	si	no	si	no	no	no	si	2	0								si	2	2	40	3	0	7	3	4	2	2	1	2	3	5	si	5	si
rural	01	010251900401	01025190040101	010251900401011	01025190040101104	04	hombre	2	6	2009	no	no tiene dinero	dos o más veces al día	si	si	no	no	no	no	no	no	si	3	0								si	3	3	45	3	30	4	2	5	1	1	1	1	1	5	si	5	si
rural	01	010251900401	01025190040109	010251900401091	01025190040109105	05	mujer	13	2	2012	si		dos o más veces al día	si	no	no	no	no	no	no	no	si	4	0								si	4	4	45	2	0	4	5	3	2	2	2	7	5	2	si	3	si
rural	01	010353901101	01035390110102	010353901101021	01035390110102103	03	mujer	9	2	2013	si		dos o más veces al día	si	si	no	no	si	no	no	no	si	0	5	5	5	5	5	5			si	3	3	45	0	0	2	1	2	1	0		1	0	1	si	5	no
rural	01	010353901101	01035390110105	010353901101051	01035390110105103	03	mujer	17	12	2006	no	no tiene tiempo	dos o más veces al día	si	no	no	no	no	no	no	no	si	3	5	10	10	10	10	10			si	3	3	45	1	0	2	1	3	1	0		0	0	0	si	5	si
rural	01	010353901101	01035390110117	010353901101171	01035390110117104	04	mujer	30	4	2012	si		una vez al día	si	no	no	no	no	no	no	no	si	0	5	20	20	20	20	20			si	3	3	40	2	0	2	1	0		0		3	0	0	si	5	si
rural	01	010451900601	01045190060102	010451900601021	01045190060102104	04	mujer	24	2	2011	si		dos o más veces al día	si	no	no	no	no	no	no	no	si	0	0								si	3	3	40	1	0	7	1	7	1	0		2	1	2	no		si
rural	01	010451900601	01045190060103	010451900601031	01045190060103105	05	hombre	5	9	2007	no	no hay dentista o establecimiento de servicios de salud cerca	dos o más veces al día	si	no	no	no	no	no	no	no	si	3	5	30	30	30	30	30			si	3	3	40	0	30	6	2	2	2	3	1	3	6	3	si	5	si
rural	01	010451900601	01045190060104	010451900601041	01045190060104103	03	hombre	15	7	2010	no	no tiene dinero	una vez al día	si	si	no	no	si	no	no	no	si	2	5	45	45	45	45	45			si	2	2	40	2	0	1	2	3	2	0		2	0	1	si	5	si
rural	01	010451900601	01045190060105	010451900601051	01045190060105105	05	mujer	28	4	2010	no	no es necesario	dos o más veces al día	si	si	si	si	no	si	si	no	si	3	0								si	3	3	40	1	0	1	3	7	2	1	2	1	0	1	si	5	si
rural	01	010451900601	01045190060108	010451900601081	01045190060108103	03	mujer	26	7	2013	no	no hay dentista o establecimiento de servicios de salud cerca	dos o más veces al día	si	no	no	no	no	no	no	no	si	2	5	20	20	20	20	20			si	1	1	40	1	0	3	1	3	1	1	1	3	0	0	si	5	si
rural	01	010451900601	01045190060114	010451900601141	01045190060114103	03	hombre	26	11	2007	si		dos o más veces al día	si	no	no	no	no	no	no	no	si	5	0								si	2	2	45	2	0	2	1	1	1	1	1	2	0	0	si	5	si
rural	01	010562900401	01056290040104	010562900401041	01056290040104103	03	mujer	4	3	2009	si		una vez al día	si	no	si	no	no	no	no	si	si	1	0								si	2	3	40	1	0	7	3	5	1	0		1	0	4	si	5	si
rural	01	010562900401	01056290040105	010562900401051	01056290040105104	04	mujer	23	5	2007	si		dos o más veces al día	si	si	no	no	no	no	no	no	si	4	0								si	2	2	45	2	0	5	2	3	1	2	1	3	0	1	si	5	si
rural	01	010562900401	01056290040110	010562900401101	01056290040110106	06	mujer	5	3	2012	si		dos o más veces al día	si	si	no	no	no	no	no	no	si	6	5	15	15	15	15	15			si	2	2	45	0	30	7	2	3	1	0		4	0	1	si	5	si
rural	01	010562900401	01056290040116	010562900401161	01056290040116103	03	hombre	10	10	2009	si		dos o más veces al día	si	si	si	no	no	si	no	no	si	7	0								si	2	2	40	4	0	7	2	3	1	0		0	3	0	si	1	no
rural	01	010562900401	01056290040117	010562900401171	01056290040117103	03	hombre	7	1	2011	no	no tiene tiempo	dos o más veces al día	si	no	no	no	no	no	no	no	si	2	0								si	2	2	45	1	0	3	1	7	1	0		2	0	2	no		si
rural	01	010562900401	01056290040118	010562900401181	01056290040118103	03	hombre	1	11	2009	no	no tiene dinero	dos o más veces al día	si	si	si	si	si	no	no	no	si	5	0								si	2	2	45	2	0	7	2	7	1	2	1	1	0	2	si	5	si
rural	01	010650900601	01065090060105	010650900601051	01065090060105105	05	hombre	6	5	2008	si		dos o más veces al día	si	si	si	no	si	si	si	no	si	2	5	12	12	12	12	12			si	2	2	40	1	0	5	2	1	2	2	1	3	1	0	si	5	no
rural	01	010650900601	01065090060108	010650900601081	01065090060108105	05	hombre	27	12	2007	si		dos o más veces al día	si	si	si	no	no	no	si	si	si	4	5	10	10	10	10	10			si	2	2	40	2	0	7	2	5	1	1	1	3	1	1	si	5	no
rural	01	010650900601	01065090060116	010650900601161	01065090060116103	03	mujer	27	12	2012	si		una vez al día	si	no	no	no	no	no	no	no	si	1	5	5	5	5	5	5			si	1	1	40	0	30	7	1	2	1	0		1	0	1	si	5	no
rural	01	010650900601	01065090060118	010650900601181	01065090060118103	03	mujer	24	1	2011	si		dos o más veces al día	si	si	no	no	no	no	no	no	si	5	5	20	20	20	20	20			si	1	1	40	0	0	3	1	5	2	0		4	0	1	si	5	si
urbano	01	010950000801	01095000080106	010950000801061	01095000080106103	03	hombre	18	5	2012	si		dos o más veces al día	si	si	no	no	no	no	no	no	si	0	0								si	2	2	40	3	0	7	1	3	1	3	2	2	1	2	no		si
urbano	01	010950000801	01095000080108	010950000801081	01095000080108105	05	hombre	28	6	2008	si		dos o más veces al día	si	si	no	no	no	si	no	no	si	2	5	30	30	30	30	30			si	2	2	45	0	30	2	1	1	1	1	1	2	0	0	si	5	si
urbano	01	010950000801	01095000080109	010950000801091	01095000080109105	05	mujer	1	2	2012	si		dos o más veces al día	si	no	no	no	no	no	no	no	si	5	0								si	2	2	45	1	30	2	3	2	3	0		3	0	1	no		si
urbano	01	010950000801	01095000080111	010950000801111	01095000080111105	05	hombre	2	2	2012	si		dos o más veces al día	si	si	no	no	no	no	si	no	si	3	0								si	2	2	40	2	0	2	3	2	2	1	1	3	0	5	no		si
urbano	01	010950000801	01095000080118	010950000801181	01095000080118103	03	hombre	5	10	2009	si		dos o más veces al día	si	si	no	no	no	no	no	no	si	3	5	20	20	20	20	20			si	2	2	45	1	0	7	2	3	1	0		0	0	0	si	5	si
urbano	01	010950000805	01095000080503	010950000805031	01095000080503103	03	hombre	26	9	2012	si		dos o más veces al día	si	si	si	no	no	no	no	no	no	3	5	10	10	10	10	10			si	3	5	40	3	0	7	1	4	1	5	1	2	1	1	si	5	si
urbano	01	010950000805	01095000080505	010950000805051	01095000080505102	02	hombre	9	2	2011	si		dos o más veces al día	si	si	no	no	no	no	no	no	si	4	5	10	10	10	10	10			si	2	3	40	1	0	3	3	2	1	1	1	3	1	2	si	5	si
urbano	01	010950000805	01095000080507	010950000805071	01095000080507103	03	hombre	6	12	2009	no	no es necesario	dos o más veces al día	si	no	no	no	no	no	no	no	no	2	5	10	10	10	10	10			si	2	2	45	2	0	7	3	0		5	1	6	7	4	no		si
urbano	01	010950000805	01095000080510	010950000805101	01095000080510102	02	hombre	8	3	2010	no	no tiene tiempo	dos o más veces al día	si	no	no	no	no	no	no	no	si	0	0								si	2	4	45	3	0	2	2	3	1	0		3	1	1	si	5	si
urbano	01	010950000805	01095000080513	010950000805131	01095000080513103	03	mujer	16	7	2007	si		dos o más veces al día	si	no	no	no	no	no	no	no	si	1	5	5	5	5	5	5			si	2	2	40	2	0	1	1	3	1	1	2	4	2	1	si	5	si
urbano	01	011550000201	01155000020107	011550000201071	01155000020107103	03	mujer	24	4	2007	no	no es necesario	dos o más veces al día	si	no	no	no	no	no	no	no	si	1	5	10	10	10	10	10			si	2	2	45	2	0	2	2	3	1	2	1	3	0	1	si	5	si
urbano	01	011550000201	01155000020109	011550000201091	01155000020109103	03	hombre	27	3	2012	si		dos o más veces al día	si	no	no	no	no	no	no	no	si	7	5	5	5	5	5	5			si	3	3	40	2	0	7	2	7	2	0		4	0	0	si	5	si
urbano	01	011550000201	01155000020110	011550000201101	01155000020110104	04	hombre	11	5	2009	no	no es necesario	dos o más veces al día	si	no	no	no	no	no	no	no	si	3	5	10	10	10	10	10			si	3	5	40	1	0	2	5	3	2	3	2	3	0	2	si	5	si
urbano	01	011550000201	01155000020113	011550000201131	01155000020113103	03	hombre	4	4	2008	si		dos o más veces al día	si	si	no	no	no	si	no	no	si	5	5	10	10	10	10	10			si	3	3	40	2	0	2	1	0		1	1	1	1	5	si	1	si
urbano	01	011550000201	01155000020117	011550000201171	01155000020117107	07	hombre	4	6	2008	no	otro, ¿cuál?	dos o más veces al día	si	no	no	no	no	no	no	no	si	2	5	30	30	30	30	30			si	3	3	40	2	0	2	2	0		1	1	2	1	0	si	5	si
urbano	01	011550000201	01155000020118	011550000201181	01155000020118103	03	hombre	4	4	2007	no	no tiene tiempo	dos o más veces al día	si	si	si	no	no	no	no	no	si	4	5	10	10	10	10	10			si	3	3	40	0	40	3	1	2	1	6	2	5	0	3	si	4	si
urbano	01	011550000205	01155000020503	011550000205031	01155000020503106	06	mujer	27	8	2013	si		dos o más veces al día	si	no	no	no	no	no	no	no	si	1	5	15	15	15	15	15			si	1	2	45	2	0	5	2	5	1	1	1	8	1	2	si	5	si
urbano	01	011550000205	01155000020509	011550000205091	01155000020509107	07	hombre	29	4	2010	si		dos o más veces al día	si	si	no	si	no	si	si	no	si	0	0								si	2	4	45	0	30	3	1	2	1	1	1	3	1	1	si	5	si
urbano	01	011550000801	01155000080104	011550000801041	01155000080104102	02	mujer	8	9	2008	si		dos o más veces al día	si	no	no	no	no	no	no	no	si	5	0								si	2	2	45	2	0	7	2	7	2	0		10	0	1	no		si
urbano	01	011550000801	01155000080114	011550000801141	01155000080114102	02	hombre	31	5	2008	si		dos o más veces al día	si	no	no	no	no	no	si	no	si	5	5	10	10	10	10	10			si	3	3	45	2	0	7	3	0		1	1	6	0	2	no		si
urbano	01	011550000801	01155000080115	011550000801151	01155000080115103	03	hombre	26	4	2013	si		dos o más veces al día	si	no	no	no	no	no	no	no	si	5	5	20	20	20	20	20			si	2	2	40	1	0	5	2	1	2	0		10	0	2	si	2	si
urbano	01	011550000801	01155000080117	011550000801171	01155000080117103	03	hombre	23	7	2010	si		dos o más veces al día	si	no	no	no	si	no	no	no	si	2	5	16	16	16	16	16			si	3	3	45	2	0	7	3	7	2	0		2	1	1	si	5	si
urbano	01	011550001401	01155000140102	011550001401021	01155000140102103	03	mujer	5	12	2006	si		dos o más veces al día	si	si	no	no	no	no	no	no	si	1	5	5	5	5	5	5			si	3	3	40	0	30	7	2	3	1	1	1	3	1	1	si	5	si
urbano	01	011550001401	01155000140109	011550001401091	01155000140109103	03	mujer	21	2	2007	no	no es necesario	dos o más veces al día	si	si	no	no	no	no	no	no	si	5	5	5	5	5	5	5			si	2	2	40	2	0	3	2	0		2	1	5	0	1	si	5	si
urbano	02	020150000601	02015000060101	020150000601011	02015000060101103	03	mujer	25	5	2008	si		una vez al día	si	si	no	no	no	no	no	no	si	7	5	10	10	10	10	10			si	3	3	45	1	0	7	3	7	2	0		0	0	1	si	5	si
urbano	02	020150000601	02015000060103	020150000601031	02015000060103103	03	hombre	21	10	2008	si		dos o más veces al día	si	si	no	no	no	no	no	no	si	1	0								si	3	3	45	2	0	3	2	2	1	1	1	4	2	3	no		si
urbano	02	020150000601	02015000060106	020150000601061	02015000060106104	04	hombre	22	5	2013	si		dos o más veces al día	si	si	no	no	no	no	no	no	si	1	5	15	15	15	15	15			si	2	2	45	1	0	1	1	2	2	1	1	3	0	1	si	5	si
urbano	02	020150000601	02015000060107	020150000601071	02015000060107103	03	hombre	1	6	2012	si		dos o tres veces por semana	si	si	no	no	no	no	no	no	si	5	0								si	2	2	45	3	0	7	2	7	2	0		1	4	5	si	3	si
urbano	02	020150000601	02015000060112	020150000601121	02015000060112102	02	mujer	1	10	2008	no	otro, ¿cuál?	dos o más veces al día	si	si	si	no	no	no	no	no	si	3	0								no				1	0	0		0		1	1	1	0	2	si	3	si
urbano	02	020150000601	02015000060115	020150000601151	02015000060115106	06	hombre	6	1	2011	si		una vez al día	si	si	si	si	no	no	no	no	si	5	5	10	10	10	10	10			si	2	2	45	1	0	7	2	2	1	4	3	0	2	5	no		si
urbano	02	020150000601	02015000060116	020150000601161	02015000060116102	02	hombre	21	1	2010	no	no tiene tiempo	una vez al día	si	si	si	no	no	no	no	no	si	5	5	10	10	10	10	10			si	3	3	45	2	0	1	1	2	1	0		1	0	1	no		si
urbano	02	020150001202	02015000120201	020150001202011	02015000120201103	03	hombre	25	5	2009	si		dos o más veces al día	si	no	no	no	no	no	no	no	si	5	5	30	30	30	30	30			si	1	1	40	2	0	7	2	7	1	0		4	1	5	si	5	si
urbano	02	020150001202	02015000120204	020150001202041	02015000120204104	04	hombre	14	8	2007	no	no tiene tiempo	dos o más veces al día	si	si	no	no	no	no	no	no	si	0	5	10	10	10	10	10			si	2	2	40	3	0	2	1	2	1	1	1	3	2	4	si	5	si
urbano	02	020150001202	02015000120205	020150001202051	02015000120205103	03	hombre	6	10	2007	no	no es necesario	dos o más veces al día	si	no	no	no	no	no	no	no	si	3	5	25	25	25	25	25			si	2	2	45	1	0	4	1	3	2	1	1	3	1	2	si	5	si
urbano	02	020150001202	02015000120206	020150001202061	02015000120206103	03	hombre	21	4	2013	si		dos o más veces al día	si	no	no	no	no	no	no	no	si	0	5	15	15	15	15	15			si	1	1	40	1	0	5	2	6	1	3	1	2	1	3	si	5	si
urbano	02	020150001202	02015000120207	020150001202071	02015000120207103	03	mujer	9	10	2010	si		dos o más veces al día	si	no	no	no	no	no	no	no	si	1	5	40	40	40	40	40			si	2	2	45	2	0	7	3	0		1	1	1	3	3	si	5	si
urbano	02	020150001202	02015000120218	020150001202181	02015000120218104	04	hombre	17	7	2012	no	no es necesario	dos o más veces al día	si	no	no	no	no	no	no	no	si	0	5	15	15	15	15	15			si	2	2	40	2	0	5	2	7	1	4	1	4	1	3	si	5	si
urbano	02	020150001205	02015000120501	020150001205011	02015000120501103	03	hombre	27	6	2007	no	no tiene tiempo	una vez por semana	si	no	no	no	no	no	no	no	si	7	5	10	10	10	10	10			si	4	4	45	1	0	1	3	7	2	2	2	7	5	5	si	5	si
urbano	02	020150001205	02015000120509	020150001205091	02015000120509105	05	hombre	29	9	2013	si		dos o más veces al día	si	no	no	no	no	no	no	no	si	1	5	30	30	30	30	30			si	2	2	45	1	0	1	1	1	2	0		2	0	0	no		si
urbano	02	020150001205	02015000120510	020150001205101	02015000120510104	04	hombre	5	6	2008	si		dos o tres veces por semana	si	no	no	no	no	no	no	no	si	0	5	5	5	5	5	5			no				2	45	0		0		2	2	2	0	7	si	5	si
urbano	02	020150001205	02015000120514	020150001205141	02015000120514104	04	mujer	28	8	2009	no	no es necesario	dos o tres veces por semana	si	no	no	no	no	no	no	no	si	1	5	15	15	15	15	15			si	2	2	45	0	30	1	2	2	1	7	1	5	0	1	si	5	si
urbano	02	020150001205	02015000120516	020150001205161	02015000120516103	03	mujer	8	11	2008	si		una vez al día	si	no	no	no	no	no	no	no	si	2	0								si	2	2	45	2	0	3	2	0		1	1	2	0	3	no		si
urbano	02	020150001301	02015000130102	020150001301021	02015000130102104	04	mujer	18	12	2013	si		dos o más veces al día	si	no	no	no	no	no	no	no	si	1	0								si	3	5	45	2	0	3	3	7	3	1	1	3	0	1	si	2	si
urbano	02	020150001301	02015000130113	020150001301131	02015000130113104	04	hombre	3	7	2007	si		dos o más veces al día	si	no	no	no	no	no	no	no	si	2	0								si	3	3	40	2	0	7	1	2	1	2	1	5	1	7	no		si
urbano	02	020150001301	02015000130114	020150001301141	02015000130114105	05	hombre	7	7	2010	si		dos o más veces al día	si	no	no	no	no	no	no	no	si	4	0								si	2	2	45	2	0	7	2	3	1	3	1	3	3	3	no		si
urbano	02	020150001301	02015000130116	020150001301161	02015000130116103	03	mujer	6	7	2009	si		dos o tres veces por semana	si	no	no	no	no	no	no	no	si	1	0								si	3	3	40	2	0	2	1	0		1	1	2	1	1	si	5	si
urbano	02	020150001301	02015000130117	020150001301171	02015000130117102	02	mujer	28	12	2011	si		dos o más veces al día	si	no	no	no	no	no	no	no	si	5	0								si	2	2	45	0	30	7	1	7	1	1	1	5	0	5	no		si
urbano	02	020150001401	02015000140109	020150001401091	02015000140109105	05	hombre	1	2	2012	si		una vez al día	si	no	no	no	no	no	no	no	si	7	0								si	2	2	40	1	0	4	1	1	1	0		1	2	7	no		si
urbano	02	020150001401	02015000140111	020150001401111	02015000140111103	03	hombre	14	7	2011	si		dos o más veces al día	si	no	si	no	no	no	no	no	si	0	0								si	2	2	45	2	0	5	2	0		1	1	2	1	2	no		si
urbano	02	020150001401	02015000140112	020150001401121	02015000140112103	03	mujer	14	2	2008	si		dos o más veces al día	si	no	no	no	no	no	no	no	si	7	0								si	2	2	40	1	0	2	1	2	1	0		4	0	4	si	2	si
urbano	02	020150001401	02015000140113	020150001401131	02015000140113105	05	mujer	21	12	2010	si		dos o más veces al día	si	si	no	no	no	no	no	no	si	0	0								si	2	2	40	1	0	2	1	5	1	0		4	1	1	si	5	si
urbano	02	020150001401	02015000140115	020150001401151	02015000140115103	03	mujer	16	11	2013	si		dos o más veces al día	si	no	no	no	no	no	no	no	si	0	0								si	1	2	45	2	0	4	2	3	1	2	1	3	1	2	no		si
urbano	02	020150001401	02015000140117	020150001401171	02015000140117106	06	mujer	24	6	2009	si		una vez al día	si	no	no	no	no	no	no	no	si	0	0								si	2	2	45	4	0	5	2	1	4	3	2	7	3	1	si	5	si
urbano	02	020150001501	02015000150101	020150001501011	02015000150101104	04	mujer	4	9	2009	si		dos o más veces al día	si	si	no	no	no	no	no	no	si	2	0								si	2	2	45	2	0	5	1	3	1	2	1	2	1	3	no		si
urbano	02	020150001501	02015000150103	020150001501031	02015000150103103	03	mujer	10	7	2012	si		dos o más veces al día	si	si	si	si	no	no	no	no	si	0	5	15	15	15	15	15			si	2	2	45	3	0	7	2	2	1	2	1	2	2	3	si	5	si
urbano	02	020150001501	02015000150105	020150001501051	02015000150105103	03	hombre	2	10	2009	no	otro, ¿cuál?	dos o más veces al día	si	no	no	no	no	no	no	no	si	2	5	15	15	15	15	15			si	3	3	45	1	0	7	1	2	1	0		5	1	3	no		si
urbano	02	020150001501	02015000150107	020150001501071	02015000150107104	04	hombre	27	1	2010	si		dos o tres veces por semana	si	si	no	no	no	no	no	no	si	5	0								si	2	2	45	3	0	3	1	4	1	2	1	8	1	5	no		si
urbano	02	020150001801	02015000180104	020150001801041	02015000180104103	03	hombre	7	9	2009	si		dos o más veces al día	si	no	no	no	no	no	no	no	si	2	5	5	5	5	5	5			si	3	3	45	2	0	7	3	3	1	0		6	2	7	no		si
urbano	02	020150001801	02015000180112	020150001801121	02015000180112102	02	hombre	24	9	2007	si		dos o más veces al día	si	no	no	no	no	no	no	no	si	2	5	20	20	20	20	20			si	3	3	45	0	30	5	3	4	2	0		2	1	5	no		si
urbano	02	020150001801	02015000180117	020150001801171	02015000180117105	05	mujer	29	12	2006	si		dos o más veces al día	si	no	no	no	no	no	no	no	si	0	5	10	10	10	10	10			si	5	5	40	3	0	3	1	2	1	2	1	4	0	3	si	5	si
urbano	02	020150002301	02015000230101	020150002301011	02015000230101102	02	hombre	22	4	2010	no	no es necesario	dos o más veces al día	si	no	no	no	no	no	no	no	si	2	5	20	20	20	20	20			si	2	2	40	1	0	2	1	2	1	1	1	3	2	2	si	5	si
urbano	02	020150002301	02015000230113	020150002301131	02015000230113105	05	mujer	11	3	2013	no	no es necesario	dos o más veces al día	si	no	no	no	no	no	no	no	si	1	5	15	15	15	15	15			si	2	2	40	1	2	2	1	1	1	1	1	5	1	3	si	5	si
urbano	02	020150003101	02015000310101	020150003101011	02015000310101102	02	hombre	10	1	2008	si		dos o más veces al día	no	no	no	no	no	no	no	no	si	2	0								si	2	2	40	1	0	4	2	3	1	1	1	4	0	3	si	5	si
urbano	02	020150003101	02015000310102	020150003101021	02015000310102103	03	mujer	21	12	2012	si		dos o más veces al día	si	no	no	no	no	no	no	no	si	2	0								si	2	2	40	1	0	7	1	7	1	0		5	0	2	no		si
urbano	02	020150003101	02015000310103	020150003101031	02015000310103105	05	hombre	18	5	2011	si		dos o más veces al día	si	no	no	no	no	no	no	no	si	1	0								si	2	2	40	1	0	6	1	5	1	0		4	2	3	si	5	si
urbano	02	020150003101	02015000310107	020150003101071	02015000310107106	06	mujer	3	4	2008	si		dos o más veces al día	si	si	no	no	no	si	no	no	si	3	0								si	2	2	40	1	0	4	1	5	1	0		4	1	3	si	5	si
urbano	02	020150003101	02015000310108	020150003101081	02015000310108103	03	hombre	23	1	2010	si		dos o más veces al día	si	no	no	no	no	no	no	no	si	2	0								si	2	2	40	1	0	6	1	6	1	0		4	1	2	si	5	si
urbano	02	020150003101	02015000310113	020150003101131	02015000310113104	04	mujer	5	2	2010	no	no es necesario	dos o más veces al día	si	no	no	no	no	no	no	no	si	2	0								si	2	2	40	2	0	5	1	4	1	1	1	4	1	3	si	5	si
urbano	02	020150003101	02015000310116	020150003101161	02015000310116103	03	hombre	13	8	2008	si		dos o más veces al día	si	no	no	no	no	no	no	no	si	1	0								si	3	3	40	1	0	7	1	7	1	0		4	2	4	si	5	si
urbano	02	020150003101	02015000310117	020150003101171	02015000310117106	06	hombre	4	6	2008	si		una vez al día	si	si	no	no	si	no	si	no	si	3	0								si	3	3	40	1	0	7	1	7	1	1	1	4	0	1	si	5	si
urbano	02	020150003201	02015000320104	020150003201041	02015000320104104	04	hombre	20	9	2008	si		dos o más veces al día	si	si	no	no	no	no	no	no	si	4	0								si	3	3	45	4	0	7	5	7	3	0		3	0	4	no		si
urbano	02	020150003201	02015000320106	020150003201061	02015000320106105	05	mujer	27	7	2013	si		dos o más veces al día	si	no	no	no	no	no	no	no	si	3	5	30	30	30	30	30			si	3	3	45	2	0	7	2	7	2	0		3	1	1	no		si
urbano	02	020150003201	02015000320108	020150003201081	02015000320108103	03	hombre	28	5	2009	si		dos o más veces al día	si	si	no	no	no	no	no	no	si	0	0								si	3	3	45	1	0	5	2	1	1	2	1	2	1	2	si	5	no
urbano	02	020150003201	02015000320118	020150003201181	02015000320118105	05	mujer	2	8	2013	no	no es necesario	dos o más veces al día	si	no	no	no	no	no	no	no	si	3	0								si	1	1	45	1	0	1	2	3	2	1	1	1	2	1	si	5	si
urbano	02	020150003301	02015000330102	020150003301021	02015000330102103	03	hombre	20	8	2010	si		dos o más veces al día	si	no	no	no	no	no	no	no	si	1	0								si	3	3	40	2	0	2	1	3	1	2	1	3	2	2	si	5	si
urbano	02	020150003301	02015000330103	020150003301031	02015000330103103	03	hombre	26	11	2013	si		dos o más veces al día	si	si	si	si	no	no	no	no	si	6	5	10	10	10	10	10			si	3	3	45	1	0	7	1	7	2	0		2	0	5	no		no
urbano	02	020150003301	02015000330107	020150003301071	02015000330107103	03	hombre	13	8	2012	si		dos o más veces al día	si	no	no	no	no	no	no	no	si	7	5	10	10	10	10	10			si	3	3	40	2	0	7	1	4	1	2	1	4	3	7	no		si
urbano	02	020150003301	02015000330113	020150003301131	02015000330113102	02	hombre	23	2	2009	no	no es necesario	dos o más veces al día	si	no	no	no	no	no	no	no	si	2	0								si	3	3	40	4	0	2	1	0		4	2	1	1	7	no		si
urbano	02	020150003301	02015000330116	020150003301161	02015000330116105	05	mujer	14	11	2007	si		dos o más veces al día	si	no	no	no	no	no	no	no	si	0	0								si	2	2	45	2	0	7	2	5	1	1	1	1	0	1	no		si
urbano	02	020150003501	02015000350101	020150003501011	02015000350101108	08	hombre	9	2	2013	si		dos o más veces al día	si	no	no	no	no	no	no	no	si	7	5	20	20	20	20	20			si	3	3	40	0	30	5	1	6	1	4	1	3	0	1	no		si
urbano	02	020150003501	02015000350102	020150003501021	02015000350102105	05	mujer	8	7	2011	si		una vez al día	si	no	no	no	no	no	no	no	si	1	5	10	10	10	10	10			si	2	2	40	3	0	4	1	5	1	1	1	3	0	7	si	5	si
urbano	02	020150003501	02015000350103	020150003501031	02015000350103105	05	hombre	2	3	2007	no	no es necesario	dos o más veces al día	si	no	no	no	no	no	no	no	si	5	5	25	25	25	25	25			si	2	2	40	4	0	1	1	0		2	1	3	1	0	no		si
urbano	02	020150003501	02015000350105	020150003501051	02015000350105103	03	mujer	12	5	2011	si		dos o tres veces por semana	si	si	si	no	no	si	si	no	si	0	0								si	2	2	45	2	0	7	1	4	1	3	1	1	1	0	si	5	si
urbano	02	020150003501	02015000350106	020150003501061	02015000350106103	03	hombre	10	1	2007	no	no es necesario	dos o más veces al día	si	no	no	no	no	no	no	no	si	7	0								si	1	2	45	3	0	2	1	7	1	7	1	0	2	7	no		si
urbano	02	020150003501	02015000350108	020150003501081	02015000350108104	04	hombre	8	2	2009	si		dos o más veces al día	si	no	no	no	no	no	no	no	si	6	0								si	2	2	40	2	0	7	2	6	1	0		0	3	0	no		no
urbano	02	020150003501	02015000350111	020150003501111	02015000350111105	05	hombre	1	2	2013	si		dos o más veces al día	si	si	si	no	no	si	no	no	si	0	5	5	5	5	5	5			si	2	2	40	2	0	2	3	4	3	0		0	2	1	si	5	si
urbano	02	020150003501	02015000350115	020150003501151	02015000350115103	03	hombre	20	11	2007	si		dos o más veces al día	si	no	no	no	no	no	no	no	si	3	5	5	5	5	5	5			si	5	5	40	2	0	1	1	1	1	1	1	3	0	1	si	5	si
urbano	02	020150003801	02015000380102	020150003801021	02015000380102104	04	hombre	30	5	2011	si		dos o más veces al día	si	no	no	no	no	no	si	no	si	5	0								si	1	2	45	1	0	7	1	3	1	2	1	3	0	5	si	5	si
urbano	02	020150003801	02015000380103	020150003801031	02015000380103104	04	hombre	25	4	2008	si		dos o más veces al día	si	si	no	no	no	no	no	no	si	2	5	13	13	13	13	13			si	2	2	45	1	0	0		2	1	1	2	1	1	2	si	5	si
urbano	02	020150003801	02015000380106	020150003801061	02015000380106103	03	hombre	18	9	2013	no	no es necesario	dos o más veces al día	si	no	no	no	no	no	no	no	si	2	5	5	5	5	5	5			si	2	2	45	1	0	5	1	0		2	1	3	2	5	si	5	si
urbano	02	020150003801	02015000380107	020150003801071	02015000380107105	05	mujer	3	8	2012	si		dos o más veces al día	si	no	no	no	no	no	no	no	no	7	0								no				3	0	4	3	7	1	0		8	0	2	no asiste a clases
urbano	02	020150003801	02015000380117	020150003801171	02015000380117102	02	hombre	29	4	2013	si		dos o más veces al día	si	si	si	no	si	no	no	no	si	2	5	5	5	5	5	5			si	2	2	45	0	30	1	1	1	1	0		2	0	1	si	5	si
urbano	02	020150003901	02015000390102	020150003901021	02015000390102103	03	hombre	25	9	2009	si		dos o más veces al día	si	no	no	no	no	no	no	no	si	2	5	10	10	10	10	10			si	2	2	45	2	0	2	2	3	3	1	1	4	2	2	si	5	si
urbano	02	020150003901	02015000390105	020150003901051	02015000390105104	04	mujer	13	4	2009	si		dos o tres veces por semana	si	si	no	no	no	no	no	no	si	5	0								si	2	2	40	4	0	4	3	3	2	3	3	2	0	4	si	3	si
urbano	02	020150003901	02015000390107	020150003901071	02015000390107106	06	mujer	5	1	2009	no	no tiene tiempo	dos o más veces al día	si	si	si	no	no	no	no	no	si	5	0								si	3	3	45	1	0	5	2	3	2	5	1	2	1	1	si	5	si
urbano	02	020150003901	02015000390108	020150003901081	02015000390108102	02	hombre	10	7	2007	si		dos o más veces al día	si	no	no	no	no	no	no	no	si	7	0								si	2	2	45	3	0	2	2	3	3	0		8	2	2	si	5	si
urbano	02	020150003901	02015000390109	020150003901091	02015000390109105	05	mujer	11	2	2009	si		dos o más veces al día	si	no	no	no	no	no	no	no	si	2	5	25	25	25	25	25			si	2	2	40	3	0	1	2	1	1	2	2	1	0	4	si	5	si
urbano	02	020150003901	02015000390111	020150003901111	02015000390111104	04	mujer	17	7	2013	no	no es necesario	dos o más veces al día	si	no	no	no	no	no	no	no	si	2	5	10	10	10	10	10			si	4	4	40	1	0	7	4	2	2	0		5	0	3	si	5	si
urbano	02	020150003901	02015000390113	020150003901131	02015000390113104	04	hombre	11	3	2013	si		dos o más veces al día	si	si	no	no	no	no	no	no	si	7	0								si	3	3	45	4	0	2	1	0		2	1	2	1	7	no		no
urbano	02	020150003901	02015000390117	020150003901171	02015000390117103	03	mujer	10	8	2011	si		dos o más veces al día	si	si	si	no	no	no	no	no	si	5	0								si	2	2	40	2	0	7	2	2	2	0		5	1	5	si	5	si
rural	02	020150900401	02015090040105	020150900401051	02015090040105104	04	hombre	14	1	2012	no	no hay dentista o establecimiento de servicios de salud cerca	dos o más veces al día	si	no	no	no	no	no	no	no	si	3	5	40	40	40	40	40			si	2	2	40	4	0	4	2	5	3	3	2	5	1	2	si	5	no
rural	02	020150900401	02015090040106	020150900401061	02015090040106105	05	mujer	11	10	2008	si		una vez al día	si	no	no	no	no	no	no	no	si	0	0								si	2	2	45	1	0	7	1	4	0	1	1	1	0	0	si	5	no
rural	02	020150900401	02015090040107	020150900401071	02015090040107102	02	hombre	2	3	2010	si		dos o más veces al día	si	si	si	si	no	si	si	no	si	7	0								si	2	2	45	0	30	4	1	4	1	0		1	2	4	si	5	si
rural	02	020150900401	02015090040108	020150900401081	02015090040108104	04	hombre	27	9	2007	no	no es necesario	dos o tres veces por semana	si	no	no	no	no	no	no	no	si	0	0								si	2	2	45	1	0	4	1	7	2	1	1	1	0	2	si	3	no
rural	02	020150900401	02015090040109	020150900401091	02015090040109104	04	mujer	22	1	2010	no	no tiene tiempo	dos o más veces al día	no	no	no	no	no	no	no	no	si	0	0								si	2	2	40	2	0	7	2	2	2	0		2	0	0	si	5	no
rural	02	020150900901	02015090090106	020150900901061	02015090090106104	04	hombre	18	6	2009	no	no tiene dinero	una vez por semana	no	no	no	no	no	no	no	no	si	0	0								si	2	3	45	1	0	2	3	1	2	0		1	4	2	si	5	si
rural	02	020150900901	02015090090108	020150900901081	02015090090108103	03	hombre	25	11	2008	si		dos o más veces al día	si	no	no	no	no	no	no	no	si	0	0								si	2	2	40	2	0	4	1	4	1	1	1	3	0	3	si	5	si
rural	02	020150901301	02015090130107	020150901301071	02015090130107105	05	hombre	10	7	2013	si		dos o más veces al día	si	no	no	no	no	no	no	no	si	2	5	10	10	10	10	10			si	2	4	40	1	0	3	1	4	1	0		3	0	0	no		si
rural	02	020150901301	02015090130109	020150901301091	02015090130109106	06	mujer	22	1	2011	si		dos o más veces al día	si	no	no	no	no	no	no	no	si	2	0								si	5	5	40	2	0	7	1	7	1	0		2	0	0	si	5	si
rural	02	020150901301	02015090130110	020150901301101	02015090130110103	03	hombre	16	2	2008	si		dos o más veces al día	si	no	no	no	no	no	no	no	si	2	0								si	4	4	40	1	0	3	1	4	1	0		2	6	0	si	5	si
rural	02	020150902401	02015090240102	020150902401021	02015090240102106	06	hombre	22	8	2009	no	no tiene tiempo	dos o más veces al día	si	si	si	si	no	no	si	no	si	1	5	15	15	15	15	15			si	2	2	40	0	50	1	2	1	1	1	1	1	0	6	si	5	no
rural	02	020150902401	02015090240104	020150902401041	02015090240104105	05	mujer	23	4	2013	si		dos o más veces al día	si	si	si	si	si	si	si	no	si	2	5	10	10	10	10	10			si	2	4	40	1	30	2	2	1	3	6	2	0	0	2	no		si
rural	02	020150902401	02015090240105	020150902401051	02015090240105103	03	mujer	28	11	2012	no	no es necesario	dos o más veces al día	si	no	no	no	no	no	no	no	si	4	5	10	10	10	10	10			si	3	3	45	0	30	3	1	0		1	1	4	2	1	si	5	si
rural	02	020150902401	02015090240106	020150902401061	02015090240106106	06	hombre	20	2	2013	no	no tiene dinero	dos o más veces al día	si	si	no	no	no	no	no	no	si	1	5	5	5	5	5	5			si	2	4	45	0	30	3	1	4	2	1	1	2	1	1	si	5	no
rural	02	020150902401	02015090240111	020150902401111	02015090240111104	04	mujer	18	10	2013	si		dos o más veces al día	si	si	no	no	no	no	si	no	si	0	5	5	5	5	5	5			no				0	40	7	2	2	0	1	1	3	0	0	no		si
rural	02	020150902401	02015090240116	020150902401161	02015090240116104	04	hombre	27	6	2013	si		una vez al día	si	si	no	no	no	no	no	no	si	4	5	5	5	5	5	5			si	2	2	45	2	0	4	2	3	1	3	1	4	2	1	si	5	si
rural	02	020150902402	02015090240203	020150902402031	02015090240203103	03	mujer	18	12	2010	si		dos o más veces al día	si	si	si	no	si	si	si	no	si	2	2	15	15						si	2	2	40	1	0	7	1	3	1	1	1	3	0	3	si	3	si
rural	02	020150902402	02015090240209	020150902402091	02015090240209104	04	hombre	1	1	2007	si		dos o más veces al día	si	si	no	no	no	si	no	no	si	7	5	5	5	5	5	5			si	3	3	40	0	40	1	1	0		1	1	1	0	0	no		si
rural	02	020150902402	02015090240211	020150902402111	02015090240211103	03	mujer	25	4	2007	no	no tiene tiempo	dos o más veces al día	si	no	no	no	no	no	no	no	si	2	5	10	10	10	10	10			si	2	4	45	2	45	2	2	2	2	3	2	2	0	0	no		no
rural	02	020150902402	02015090240213	020150902402131	02015090240213104	04	mujer	27	8	2011	si		dos o más veces al día	si	no	no	no	no	no	no	no	si	0	5	15	15	15	15	15			si	1	1	45	2	0	0		4	1	0		4	0	0	si	5	si
rural	02	020150902402	02015090240215	020150902402151	02015090240215105	05	mujer	4	7	2008	no	no tiene tiempo	una vez al día	si	no	no	no	no	no	no	no	si	0	0								si	2	2	45	1	0	5	1	3	1	0		1	0	0	si	2	no
rural	02	020150902402	02015090240218	020150902402181	02015090240218103	03	mujer	22	10	2013	no	no es necesario	una vez al día	si	no	no	no	no	no	no	no	si	2	5	10	10	10	10	10			si	3	3	45	0	20	5	1	5	1	0		4	0	1	no		si
rural	02	020150903501	02015090350116	020150903501161	02015090350116103	03	mujer	18	8	2013	si		dos o tres veces por semana	si	no	no	no	no	no	no	no	si	5	5	10	10	10	10	10			si	2	2	40	1	0	2	1	3	1	0		3	0	3	si	5	si
rural	02	020150905701	02015090570106	020150905701061	02015090570106103	03	mujer	1	9	2012	si		dos o más veces al día	si	si	si	no	no	si	no	no	si	1	0								si	2	2	45	0	30	7	2	3	1	7	2	1	3	2	si	5	si
rural	02	020150905701	02015090570107	020150905701071	02015090570107103	03	hombre	25	8	2010	si		una vez al día	si	si	si	no	no	si	no	no	si	1	0								si	2	2	45	1	0	3	2	2	1	0		2	1	7	si	5	si
rural	02	020150905701	02015090570112	020150905701121	02015090570112103	03	hombre	1	1	2013	no	no tiene dinero	dos o más veces al día	si	no	no	no	no	no	no	no	si	5	5	25	25	25	25	25			si	2	2	45	2	0	4	2	7	3	0		5	0	4	si	5	si
rural	02	020150906301	02015090630104	020150906301041	02015090630104103	03	mujer	27	12	2010	si		una vez al día	si	si	no	no	no	no	no	no	si	7	5	10	10	10	10	10			si	2	2	40	2	0	3	2	0		1	1	1	1	2	si	1	si
rural	02	020150906301	02015090630108	020150906301081	02015090630108102	02	hombre	20	2	2010	si		dos o tres veces por semana	si	no	no	no	no	no	no	no	si	7	5	10	10	10	10	10			si	2	2	45	2	0	7	1	7	1	0		2	0	7	si	5	si
rural	02	020150906301	02015090630113	020150906301131	02015090630113105	05	mujer	1	1	2013	si		dos o más veces al día	si	si	no	si	no	no	no	no	si	0	5	10	10	10	10	10			si	2	2	40	2	0	3	2	3	1	1	1	4	0	4	si	5	si
rural	02	020150908201	02015090820106	020150908201061	02015090820106106	06	hombre	4	1	2011	no	no es necesario	dos o más veces al día	si	no	no	no	no	no	no	no	si	5	5	10	10	10	10	10			si	2	2	45	2	0	7	2	1	3	2	4	1	1	2	si	5	si
rural	02	020150908201	02015090820118	020150908201181	02015090820118105	05	hombre	17	1	2008	no	no es necesario	dos o más veces al día	si	no	no	no	no	no	no	no	si	0	0								si	2	2	40	0	20	7	2	5	3	0		3	3	3	si	5	si
rural	02	020150908201	02015090820119	020150908201191	02015090820119103	03	mujer	3	5	2012	no	no hay dentista o establecimiento de servicios de salud cerca	dos o más veces al día	si	no	no	no	si	no	no	no	si	3	5	10	10	10	10	10			si	2	2	45	1	0	7	3	7	2	2	1	1	2	5	si	5	si
rural	02	020153900501	02015390050102	020153900501021	02015390050102103	03	hombre	16	4	2014	si		una vez al día	si	no	no	no	no	no	no	no	si	5	5	5	5	5	5	5			si	1	1	45	0	15	7	2	0		0		0	0	1	si	1	no
rural	02	020153900501	02015390050108	020153900501081	02015390050108104	04	mujer	22	9	2013	si		dos o más veces al día	si	si	si	si	no	si	si	no	si	7	5	15	15	15	15	15			si	3	3	40	0	30	7	2	7	2	1	1	1	0	0	si	5	si
rural	02	020155900101	02015590010102	020155900101021	02015590010102105	05	hombre	29	1	2011	si		una vez al día	si	si	no	no	no	no	no	no	si	3	5	15	15	15	15	15			no				0	30	2	1	2	1	0		5	1	2	si	5	si
rural	02	020155900101	02015590010103	020155900101031	02015590010103104	04	mujer	4	6	2012	no	no es necesario	una vez por semana	no	no	no	no	no	no	no	no	si	1	5	10	10	10	10	10			si	2	2	40	3	0	4	1	3	1	0		3	0	4	si	5	si
rural	02	020155900101	02015590010110	020155900101101	02015590010110103	03	mujer	9	12	2010	si		una vez al día	si	si	si	no	no	no	no	no	si	1	5	10	10	10	10	10			si	2	2	40	3	0	3	2	2	1	0		3	0	4	si	5	si
rural	02	020155900102	02015590010208	020155900102081	02015590010208110	10	hombre	23	1	2011	no	no es necesario	dos o más veces al día	si	no	no	no	no	no	no	no	si	2	0								si	4	4	40	1	0	2	1	1	1	0		5	1	5	si	5	si
rural	02	020155900102	02015590010210	020155900102101	02015590010210102	02	hombre	15	9	2009	si		dos o más veces al día	si	si	no	no	si	no	no	no	si	1	5	15	15	15	15	15			si	1	1	45	1	0	5	1	0		1	1	1	0	3	si	5	si
rural	02	020155900102	02015590010211	020155900102111	02015590010211103	03	mujer	8	11	2010	si		dos o más veces al día	si	si	si	no	no	si	no	no	si	2	0								si	2	2	45	2	0	7	1	2	1	3	1	2	0	7	si	5	si
rural	02	020155900501	02015590050112	020155900501121	02015590050112103	03	hombre	10	8	2013	si		una vez al día	si	si	si	no	no	no	no	no	si	5	5	60	60	60	60	60			si	2	2	45	2	0	0		3	1	3	1	2	0	4	si	5	no
rural	02	020155900501	02015590050113	020155900501131	02015590050113103	03	hombre	25	9	2013	si		una vez al día	si	si	no	no	no	si	no	no	si	2	5	5	5	5	5	5			no				2	0	3	1	0		2	1	1	2	2	si	5	no
rural	02	020155900501	02015590050115	020155900501151	02015590050115103	03	mujer	4	5	2012	si		dos o más veces al día	si	si	si	no	si	si	si	no	si	7	5	5	5	5	5	5			si	3	3	45	1	0	7	1	3	1	0		2	0	2	si	5	si
rural	02	020155900501	02015590050116	020155900501161	02015590050116103	03	hombre	25	8	2007	si		dos o más veces al día	si	no	no	no	no	no	no	no	si	3	5	10	10	10	10	10			si	2	2	45	1	0	1	1	1	1	0		3	0	1	si	5	no
rural	02	020155900701	02015590070101	020155900701011	02015590070101104	04	mujer	5	5	2009	si		una vez por semana	si	si	si	no	si	si	si	no	si	5	0								si	2	2	40	0	30	6	1	7	1	1	2	2	0	1	si	5	si
rural	02	020155900701	02015590070106	020155900701061	02015590070106107	07	hombre	22	2	2007	si		dos o más veces al día	si	no	no	no	no	no	no	no	si	7	0								si	2	2	45	1	0	7	2	1	1	4	1	10	7	1	no		si
rural	02	020155900701	02015590070108	020155900701081	02015590070108108	08	mujer	7	1	2011	si		una vez al día	si	si	si	no	no	no	no	no	si	7	5	15	15	15	15	15			no				1	0	2	2	3	1	0		3	1	4	si	5	no
rural	02	020155900701	02015590070112	020155900701121	02015590070112103	03	hombre	1	1	2012	no	no tiene tiempo	una vez al día	si	si	si	si	no	si	si	no	si	0	5	10	10	10	10	10			si	2	2	45	1	0	2	1	4	1	0		3	0	0	si	5	no
rural	02	020155900701	02015590070114	020155900701141	02015590070114103	03	hombre	18	11	2011	no	no tiene tiempo	una vez al día	si	si	si	si	si	si	no	no	si	3	5	20	20	20	20	20			si	2	2	40	1	0	4	3	2	2	1	1	7	1	6	si	5	si
rural	02	020156900502	02015690050201	020156900502011	02015690050201105	05	hombre	17	2	2010	si		dos o tres veces por semana	si	no	no	no	no	no	no	no	si	1	5	25	25	25	25	25			si	2	2	45	1	0	1	2	1	3	1	5	1	1	1	si	5	no
rural	02	020156900502	02015690050204	020156900502041	02015690050204104	04	mujer	19	5	2012	si		dos o tres veces por semana	si	no	no	no	no	no	no	no	si	1	0								si	2	2	45	2	0	1	2	1	3	3	2	8	2	3	si	5	no
rural	02	020156900502	02015690050208	020156900502081	02015690050208104	04	mujer	25	3	2008	si		dos o tres veces por semana	si	no	no	no	no	no	no	no	si	1	5	30	30	30	30	30			si	2	2	45	1	0	1	2	1	3	1	4	9	1	2	si	3	si
rural	02	020156900502	02015690050212	020156900502121	02015690050212109	09	hombre	30	1	2010	no	no es necesario	dos o más veces al día	si	no	no	no	no	no	no	no	si	1	0								si	1	1	45	3	0	3	2	2	1	0		1	1	1	si	1	si
rural	02	020156900502	02015690050213	020156900502131	02015690050213103	03	mujer	22	7	2010	no	no es necesario	una vez al día	si	no	no	no	no	no	no	no	si	2	0								si	2	2	45	2	0	1	2	1	4	1	3	8	2	3	si	3	si
rural	02	020156900502	02015690050219	020156900502191	02015690050219104	04	mujer	20	5	2013	si		dos o más veces al día	si	si	no	no	no	no	si	no	si	7	0								si	2	2	45	0	30	5	1	1	1	1	2	3	1	7	no		si
rural	02	020156900503	02015690050307	020156900503071	02015690050307104	04	mujer	11	10	2008	si		una vez al día	si	no	no	no	si	no	si	no	si	4	0								si	2	2	45	0	15	1	1	2	1	3	1	1	1	7	si	5	si
rural	02	020156900503	02015690050309	020156900503091	02015690050309103	03	hombre	7	9	2011	si		dos o más veces al día	si	si	si	no	no	no	no	no	si	0	0								si	5	5	45	1	0	7	1	1	1	1	1	1	1	1	no		si
rural	02	020156900503	02015690050311	020156900503111	02015690050311103	03	mujer	15	11	2011	si		dos o más veces al día	si	no	no	no	no	no	no	no	si	2	5	30	30	30	30	30			si	2	2	45	2	0	5	2	4	1	0		3	0	4	si	5	si
rural	02	020158000101	02015800010107	020158000101071	02015800010107105	05	hombre	13	10	2009	si		dos o tres veces por semana	si	no	no	no	no	no	no	no	si	5	0								si	1	1	45	1	0	1	2	1	2	1	3	8	2	2	si	5	si
rural	02	020158000101	02015800010109	020158000101091	02015800010109104	04	hombre	13	5	2010	si		dos o tres veces por semana	si	no	no	no	no	no	no	no	si	1	5	5	5	5	5	5			si	2	2	45	3	0	3	1	2	1	3	1	8	1	2	si	5	si
rural	02	020158000101	02015800010111	020158000101111	02015800010111105	05	mujer	26	1	2008	si		dos o más veces al día	si	si	no	no	si	no	no	no	si	6	5	10	10	10	10	10			si	1	2	45	1	0	6	2	3	2	4	1	3	0	7	si	5	si
rural	02	020158000101	02015800010117	020158000101171	02015800010117103	03	hombre	10	4	2011	si		una vez al día	si	no	no	no	no	no	no	no	si	3	0								si	2	2	45	2	0	2	1	0		0		2	0	2	si	2	si
rural	02	020158000101	02015800010118	020158000101181	02015800010118104	04	mujer	6	1	2010	no	no tiene tiempo	una vez al día	si	no	no	no	no	no	no	no	si	1	0								si	2	2	45	1	0	0		0		4	1	1	1	0	si	5	si
rural	02	020159000101	02015900010104	020159000101041	02015900010104110	10	mujer	6	1	2010	si		dos o más veces al día	si	no	no	no	no	no	no	no	si	1	5	10	10	10	10	10			si	2	2	45	1	0	2	1	1	1	1	3	2	1	0	si	5	si
rural	02	020159000101	02015900010105	020159000101051	02015900010105103	03	mujer	19	7	2013	si		dos o más veces al día	si	si	si	no	no	no	no	no	si	1	5	20	20	20	20	20			si	1	1	45	0	30	7	2	7	2	0		4	1	1	si	5	no
rural	02	020159000101	02015900010107	020159000101071	02015900010107103	03	mujer	26	9	2009	si		dos o más veces al día	si	no	no	no	no	no	no	no	si	3	5	10	10	10	10	10			si	2	2	45	0	30	3	1	2	1	0		1	0	2	si	5	si
rural	02	020159000101	02015900010118	020159000101181	02015900010118105	05	mujer	4	10	2012	si		dos o más veces al día	si	si	si	no	no	no	no	no	si	0	5	5	5	5	5	5			si	2	2	40	3	0	5	3	2	1	2	2	4	0	7	si	5	si
rural	02	020159900201	02015990020101	020159900201011	02015990020101105	05	hombre	8	4	2009	si		dos o más veces al día	si	si	si	no	no	no	no	no	si	3	0								si	3	3	40	2	0	2	4	5	2	5	1	1	0	2	si	5	si
rural	02	020159900201	02015990020104	020159900201041	02015990020104106	06	mujer	14	1	2011	no	no tiene dinero	una vez al día	si	si	si	no	no	no	no	no	si	5	5	30	30	30	30	30			si	1	1	45	0	5	0		5	2	0		2	0	1	si	5	no
rural	02	020159900201	02015990020106	020159900201061	02015990020106103	03	mujer	28	5	2012	si		una vez al día	si	no	no	no	no	no	no	no	si	5	5	10	10	10	10	10			si	2	2	45	2	0	2	2	0		2	2	5	1	2	si	5	si
rural	02	020159900201	02015990020107	020159900201071	02015990020107103	03	hombre	21	2	2010	si		una vez al día	no	si	si	no	no	si	si	no	si	3	5	20	20	20	20	20			si	2	2	45	0	45	0		2	1	0		1	0	5	si	5	no
rural	02	020159900201	02015990020108	020159900201081	02015990020108103	03	hombre	16	2	2012	si		dos o más veces al día	si	no	no	no	no	no	no	no	si	5	5	10	10	10	10	10			si	1	2	45	2	0	2	2	2	2	1	1	5	1	2	si	5	no
rural	02	020159900201	02015990020109	020159900201091	02015990020109105	05	mujer	15	6	2007	no	no es necesario	dos o más veces al día	si	no	no	no	no	no	no	no	si	2	5	20	20	20	20	20			si	2	2	45	1	0	3	1	3	1	0		3	0	7	si	5	no
rural	02	020159900201	02015990020111	020159900201111	02015990020111102	02	mujer	11	5	2012	no	no es necesario	una vez al día	si	no	no	no	no	no	no	no	si	5	5	10	10	10	10	10			si	1	2	40	2	0	1	1	0		0		1	0	1	si	5	no
rural	02	020159900201	02015990020113	020159900201131	02015990020113103	03	mujer	25	10	2008	no	no es necesario	dos o más veces al día	si	no	no	no	no	no	no	no	si	3	5	60	60	60	60	60			si	2	3	40	2	0	2	1	3	2	0		3	0	7	si	1	si
rural	02	020159900201	02015990020114	020159900201141	02015990020114102	02	mujer	15	8	2010	si		una vez al día	si	si	si	no	no	si	si	no	si	7	5	15	15	15	15	15			si	1	2	40	2	0	3	3	5	3	0		3	0	0	si	5	no
rural	02	020159900401	02015990040108	020159900401081	02015990040108107	07	hombre	1	6	2012	no	no es necesario	una vez al día	si	no	no	no	no	no	no	no	si	1	5	10	10	10	10	10			si	2	3	45	1	1	4	1	0		5	2	2	0	0	si	1	si
rural	02	020159900401	02015990040116	020159900401161	02015990040116104	04	mujer	21	4	2013	si		una vez al día	si	si	si	no	no	no	no	no	si	3	5	50	50	50	50	50			si	1	1	45	1	0	2	2	1	1	0		1	2	1	si	5	si
rural	02	020159900401	02015990040118	020159900401181	02015990040118105	05	mujer	21	5	2013	si		dos o más veces al día	si	no	no	no	no	no	no	no	si	1	0								si	1	1	45	1	0	5	3	5	3	0		1	0	2	si	5	si
rural	02	020159902501	02015990250101	020159902501011	02015990250101105	05	mujer	15	2	2009	no	no hay dentista o establecimiento de servicios de salud cerca	dos o más veces al día	si	si	si	no	no	no	si	no	si	3	5	15	15	15	15	15			si	1	1	40	0	20	1	2	7	2	0		1	0	0	si	5	no
rural	02	020159902501	02015990250105	020159902501051	02015990250105105	05	mujer	2	3	2007	no	no es necesario	dos o más veces al día	si	no	no	no	no	no	no	no	si	1	5	5	5	5	5	5			si	5	5	45	0	20	2	1	7	1	0		3	0	0	si	5	no
rural	02	020159902501	02015990250108	020159902501081	02015990250108103	03	hombre	11	4	2007	no	no es necesario	dos o más veces al día	si	no	no	no	no	no	no	no	si	5	5	10	10	10	10	10			si	2	2	45	0	20	0		0		2	1	1	1	2	si	5	si
rural	02	020159902501	02015990250112	020159902501121	02015990250112104	04	hombre	12	8	2013	si		una vez al día	si	si	si	no	no	si	no	no	no	0	5	60	60	60	60	60			si	1	2	40	0	20	1	1	1	1	1	1	3	0	3	si	5	si
rural	02	020159902501	02015990250113	020159902501131	02015990250113103	03	hombre	4	1	2007	no	no es necesario	una vez al día	si	no	no	no	no	no	no	no	si	7	5	20	20	20	20	20			si	2	2	40	0	30	5	2	0		0		3	0	5	si	5	si
rural	02	020159902501	02015990250114	020159902501141	02015990250114102	02	mujer	27	2	2012	si		dos o más veces al día	si	si	si	no	no	no	no	no	si	0	5	30	30	30	30	30			si	2	2	40	0	20	2	1	2	1	0		3	0	3	si	5	si
rural	02	020159902501	02015990250115	020159902501151	02015990250115104	04	mujer	27	4	2012	si		una vez al día	si	si	si	no	no	no	no	no	si	0	5	20	20	20	20	20			si	2	2	40	0	20	2	1	2	1	0		3	0	3	si	5	si
rural	02	020159902501	02015990250117	020159902501171	02015990250117106	06	hombre	28	5	2009	no	no hay dentista o establecimiento de servicios de salud cerca	una vez al día	si	no	no	no	no	no	no	no	si	0	5	50	50	50	50	50			si	1	2	45	1	0	0		0		0		1	0	0	si	5	no
rural	02	020159902501	02015990250118	020159902501181	02015990250118104	04	mujer	1	4	2012	si		dos o más veces al día	si	si	no	no	no	no	no	no	si	3	5	5	5	5	5	5			si	1	1	40	2	0	2	1	4	2	0		3	2	7	no		si
urbano	02	020160000101	02016000010101	020160000101011	02016000010101105	05	mujer	5	3	2010	si		dos o más veces al día	si	si	si	no	no	no	no	no	si	0	5	10	10	10	10	10			si	3	3	40	1	0	4	1	4	1	2	1	4	2	2	no		si
urbano	02	020160000101	02016000010107	020160000101071	02016000010107103	03	mujer	8	7	2009	no	no es necesario	dos o más veces al día	si	no	no	no	no	no	no	no	si	1	5	5	5	5	5	5			si	3	3	40	2	0	1	2	1	1	1	1	6	1	1	si	5	si
urbano	02	020160000101	02016000010110	020160000101101	02016000010110103	03	hombre	10	4	2012	si		dos o más veces al día	si	si	no	no	no	no	no	no	si	5	5	5	5	5	5	5			si	2	2	40	2	0	7	3	0		0		10	0	0	no		si
urbano	02	020160000101	02016000010117	020160000101171	02016000010117104	04	mujer	5	3	2010	si		dos o más veces al día	si	si	no	no	no	no	no	no	si	1	5	5	5	5	5	5			si	5	5	40	2	0	1	2	1	1	1	1	5	2	3	si	5	si
urbano	02	020160000205	02016000020505	020160000205051	02016000020505103	03	mujer	1	7	2010	no	no es necesario	dos o más veces al día	si	no	no	no	no	no	no	no	no	2	77												1	0	1	2	1	3	1	2	4	1	2	no asiste a clases
urbano	02	020160000205	02016000020509	020160000205091	02016000020509104	04	hombre	26	2	2012	no	no es necesario	dos o tres veces por semana	si	no	no	no	no	no	no	no	si	1	0								si	1	2	45	1	0	1	1	1	1	0		4	0	0	si	5	si
urbano	02	020160000205	02016000020510	020160000205101	02016000020510103	03	mujer	16	5	2010	si		dos o más veces al día	si	si	no	no	no	no	no	no	si	1	5	15	15	15	15	15			si	3	3	40	1	0	4	1	1	1	1	1	8	1	1	si	5	si
urbano	02	020160000205	02016000020513	020160000205131	02016000020513103	03	mujer	24	6	2007	no	no es necesario	una vez al día	si	no	no	no	no	no	no	no	si	5	2		15		15				si	5	5	40	2	0	2	1	3	1	4	1	3	0	5	no		si
urbano	02	020160000205	02016000020514	020160000205141	02016000020514107	07	mujer	21	2	2007	si		dos o más veces al día	si	no	no	no	si	no	no	no	si	2	5	20	20	20	20	20			si	5	5	40	1	0	5	1	1	1	0		5	0	7	si	5	si
urbano	02	020160000205	02016000020515	020160000205151	02016000020515103	03	mujer	26	2	2009	si		dos o más veces al día	si	si	no	no	si	si	no	no	si	0	5	10	10	10	10	10			si	4	4	40	1	0	3	1	1	1	0		4	0	5	si	5	si
urbano	02	020160000205	02016000020518	020160000205181	02016000020518103	03	mujer	23	2	2013	no	no es necesario	dos o tres veces por semana	si	no	no	no	no	no	no	no	si	1	0								si	2	4	45	1	0	1	2	1	1	0		4	1	0	si	5	si
urbano	02	020160000208	02016000020802	020160000208021	02016000020802103	03	hombre	13	1	2011	si		dos o más veces al día	si	no	no	no	no	no	no	no	si	5	5	10	10	10	10	10			si	2	2	45	2	30	3	1	2	1	0		2	2	2	si	5	si
urbano	02	020160000208	02016000020803	020160000208031	02016000020803103	03	mujer	8	10	2007	si		dos o más veces al día	si	si	no	no	no	no	no	no	si	3	5	10	10	10	10	10			si	2	2	45	1	0	5	1	4	1	3	1	2	1	2	si	5	si
urbano	02	020160000208	02016000020804	020160000208041	02016000020804103	03	mujer	3	3	2007	si		dos o más veces al día	si	si	no	no	no	no	no	no	si	1	5	10	10	10	10	10			si	2	2	45	1	0	5	3	3	1	0		1	1	7	si	5	si
urbano	02	020160000208	02016000020807	020160000208071	02016000020807106	06	hombre	15	5	2009	si		dos o más veces al día	si	si	si	no	si	si	no	no	si	2	5	10	10	10	10	10			si	1	1	40	1	20	2	1	2	1	2	1	1	0	1	si	5	si
urbano	02	020160000208	02016000020809	020160000208091	02016000020809104	04	mujer	11	3	2008	si		una vez al día	si	no	no	no	no	no	no	no	si	1	5	10	10	10	10	10			si	2	2	45	3	0	2	0	2	1	1	1	3	0	1	si	5	si
urbano	02	020160000208	02016000020813	020160000208131	02016000020813103	03	mujer	15	10	2011	si		dos o más veces al día	si	no	no	no	no	no	no	no	si	7	5	10	10	10	10	10			si	2	2	40	1	0	7	2	5	1	0		5	0	0	si	5	si
urbano	02	020160000208	02016000020814	020160000208141	02016000020814103	03	mujer	13	2	2007	si		dos o más veces al día	si	no	si	no	no	no	no	no	si	5	5	10	10	10	10	10			si	2	2	40	1	0	3	1	3	1	0		2	0	1	si	5	si
urbano	02	020160000208	02016000020815	020160000208151	02016000020815104	04	mujer	6	8	2008	si		una vez al día	si	si	si	no	si	no	no	no	si	0	5	10	10	10	10	10			si	2	2	40	1	0	1	1	2	1	1	1	4	0	1	no		si
urbano	02	020250000301	02025000030114	020250000301141	02025000030114104	04	hombre	6	6	2007	no	no es necesario	dos o más veces al día	si	no	no	no	no	no	no	no	si	1	5	15	15	15	15	15			si	2	2	45	1	0	2	1	3	1	2	1	4	1	1	si	5	si
urbano	02	020250000301	02025000030118	020250000301181	02025000030118103	03	mujer	5	4	2010	si		dos o más veces al día	si	si	si	no	no	no	no	no	si	0	5	10	10	10	10	10			si	5	5	40	4	0	7	1	4	1	0		3	0	1	si	5	si
rural	02	020250900401	02025090040104	020250900401041	02025090040104104	04	mujer	11	2	2007	si		dos o más veces al día	si	no	no	no	no	no	no	no	si	5	0								si	3	3	45	0	30	3	1	5	1	1	1	3	0	0	si	3	si
rural	02	020250900401	02025090040106	020250900401061	02025090040106105	05	mujer	9	1	2010	si		dos o más veces al día	si	si	no	no	no	no	no	no	si	2	5	10	10	10	10	10			si	2	2	45	1	0	2	1	1	1	1	1	4	0	0	si	5	si
rural	02	020250901101	02025090110101	020250901101011	02025090110101103	03	mujer	29	12	2007	si		dos o más veces al día	si	si	no	no	no	no	no	no	si	1	5	35	35	35	35	35			si	2	2	45	1	0	3	2	2	2	0		8	1	1	no		si
rural	02	020250901101	02025090110102	020250901101021	02025090110102103	03	hombre	26	5	2010	no	no es necesario	dos o más veces al día	si	no	no	no	no	no	no	no	si	2	5	15	15	15	15	15			si	2	2	45	3	0	2	2	3	3	0		6	2	2	no		si
rural	02	020250901101	02025090110104	020250901101041	02025090110104103	03	hombre	8	7	2007	no	no tiene tiempo	dos o más veces al día	si	no	no	no	no	no	no	no	si	1	5	25	25	25	25	25			si	2	2	45	2	0	3	2	0		0		3	1	1	no		si
rural	02	020250901101	02025090110113	020250901101131	02025090110113102	02	mujer	29	8	2010	si		una vez al día	si	no	no	no	no	no	no	no	si	3	5	30	30	30	30	30			si	4	4	45	0	30	3	1	2	1	0		1	2	1	si	5	si
rural	02	020250901201	02025090120105	020250901201051	02025090120105103	03	mujer	8	2	2009	no	no es necesario	dos o más veces al día	si	no	no	no	no	no	no	no	si	2	5	50	50	50	50	50			si	1	2	40	1	0	1	2	2	3	0		0	2	2	no		si
rural	02	020250901201	02025090120110	020250901201101	02025090120110103	03	hombre	16	1	2011	no	no es necesario	dos o más veces al día	si	no	no	no	no	no	no	no	si	0	5	25	25	25	25	25			si	2	2	45	2	0	3	2	3	3	0		3	2	1	no		si
rural	02	020250901201	02025090120111	020250901201111	02025090120111103	03	mujer	30	10	2012	no	no es necesario	dos o más veces al día	si	no	no	no	no	no	no	no	si	0	0								si	1	2	45	2	0	2	2	2	2	0		3	1	2	no		si
rural	02	020250901201	02025090120115	020250901201151	02025090120115103	03	mujer	15	4	2007	no	no es necesario	dos o más veces al día	si	no	no	no	no	no	no	no	si	2	0								si	1	2	45	3	0	3	3	3	3	0		2	1	2	no		si
rural	02	020250901201	02025090120117	020250901201171	02025090120117104	04	hombre	14	6	2013	si		dos o más veces al día	si	si	si	no	no	no	no	no	si	0	0								si	1	2	45	4	0	2	2	3	3	0		3	1	1	no		si
rural	02	020250902801	02025090280102	020250902801021	02025090280102104	04	hombre	9	3	2012	no	no es necesario	una vez al día	si	no	no	no	no	no	no	no	si	0	0								si	5	5	40	2	0	7	1	5	1	2	1	3	2	1	si	5	si
rural	02	020250902801	02025090280109	020250902801091	02025090280109103	03	hombre	6	10	2008	si		una vez al día	si	no	no	no	no	no	no	no	si	1	0								si	2	2	40	1	0	1	1	0		0		1	0	1	si	5	no
rural	02	020250902801	02025090280110	020250902801101	02025090280110107	07	mujer	3	2	2007	si		dos o más veces al día	si	no	no	no	no	no	no	no	si	0	5	30	30	30	30	30			si	1	1	45	2	0	0		3	1	0		2	0	5	si	5	no
rural	02	020250902801	02025090280114	020250902801141	02025090280114104	04	mujer	11	2	2008	no	no hay dentista o establecimiento de servicios de salud cerca	dos o más veces al día	si	no	no	no	no	no	no	no	si	3	5	5	5	5	5	5			si	2	2	40	1	0	0		1	1	0		4	1	5	si	5	no
rural	02	020250902801	02025090280117	020250902801171	02025090280117102	02	hombre	18	1	2007	no	no tiene dinero	una vez al día	si	no	no	no	no	no	no	no	si	1	5	60	60	60	60	60			si	2	2	40	1	0	0		0		0		1	0	5	si	5	no
rural	02	020251900101	02025190010102	020251900101021	02025190010102104	04	mujer	10	8	2013	si		dos o más veces al día	si	no	si	si	no	no	no	no	si	0	0								si	2	2	40	2	0	4	1	3	2	1	1	4	2	5	si	5	si
rural	02	020251900101	02025190010104	020251900101041	02025190010104104	04	hombre	12	5	2009	si		dos o más veces al día	si	no	no	no	no	no	no	no	si	0	5	30	30	30	30	30			si	2	2	45	0	30	5	2	3	2	0		8	0	3	no		si
rural	02	020251900101	02025190010106	020251900101061	02025190010106104	04	mujer	29	4	2009	no	no es necesario	dos o más veces al día	si	no	no	no	no	no	no	no	si	3	0								si	2	5	45	1	30	1	3	2	3	5	2	3	0	1	si	5	si
rural	02	020251900101	02025190010112	020251900101121	02025190010112103	03	mujer	15	9	2008	no	no es necesario	dos o más veces al día	si	no	no	no	no	no	no	no	si	2	0								si	2	2	45	1	0	4	2	3	2	0		4	0	2	si	5	si
rural	02	020251900101	02025190010115	020251900101151	02025190010115106	06	hombre	29	8	2011	no	no es necesario	dos o más veces al día	si	no	no	no	no	no	no	no	si	5	5	30	30	30	30	30			si	3	3	45	2	0	7	3	3	2	1	2	8	0	2	si	5	no
rural	02	020251900101	02025190010116	020251900101161	02025190010116103	03	hombre	5	12	2010	no	no es necesario	dos o más veces al día	si	no	no	no	no	no	no	no	si	0	5	5	5	5	5	5			no				1	0	7	3	0		3	2	6	0	2	si	5	no
rural	02	020251900201	02025190020101	020251900201011	02025190020101103	03	mujer	18	6	2007	no	no es necesario	dos o más veces al día	si	no	no	no	no	no	no	no	si	2	1	30							si	2	2	40	1	0	7	3	3	2	1	1	2	0	2	si	5	si
rural	02	020251900201	02025190020111	020251900201111	02025190020111107	07	hombre	13	3	2007	si		dos o más veces al día	si	no	no	no	no	no	no	no	si	3	0								si	3	3	40	1	0	7	2	0		2	2	3	3	3	si	5	si
rural	02	020251900201	02025190020116	020251900201161	02025190020116105	05	hombre	3	6	2013	no	no tiene tiempo	una vez al día	si	si	si	si	no	no	no	no	no	0	77												1	0	2	1	1	1	0		1	0	0	no asiste a clases
rural	02	020251900201	02025190020118	020251900201181	02025190020118104	04	mujer	16	1	2012	no	no hay dentista o establecimiento de servicios de salud cerca	dos o más veces al día	si	no	si	si	no	no	no	no	si	1	5	10	10	10	10	10			si	3	3	45	3	0	2	2	0		7	2	1	0	4	si	5	si
urbano	02	020350000501	02035000050101	020350000501011	02035000050101102	02	hombre	19	4	2011	si		dos o más veces al día	si	si	si	si	no	no	si	no	si	3	5	10	10	10	10	10			si	2	2	40	1	0	4	2	2	2	3	3	8	1	5	si	5	si
urbano	02	020350000501	02035000050104	020350000501041	02035000050104103	03	hombre	14	8	2010	si		dos o más veces al día	si	no	no	no	no	no	no	no	si	5	5	15	15	15	15	15			si	3	3	45	0	30	2	1	5	1	1	1	3	0	3	si	2	si
urbano	02	020350000501	02035000050112	020350000501121	02035000050112104	04	hombre	22	5	2007	no	no es necesario	dos o más veces al día	si	no	no	no	no	no	no	no	si	2	0								si	3	3	45	3	0	7	2	2	1	1	1	4	0	0	si	5	si
urbano	02	020350000501	02035000050113	020350000501131	02035000050113104	04	mujer	17	4	2012	si		una vez al día	si	si	no	no	no	no	no	no	si	5	0								si	2	2	40	1	0	5	2	1	2	4	1	1	2	5	no		si
urbano	02	020350000501	02035000050116	020350000501161	02035000050116106	06	hombre	21	12	2007	no	no hay dentista o establecimiento de servicios de salud cerca	dos o más veces al día	si	no	no	no	no	no	no	no	si	5	5	10	10	10	10	15			si	3	3	45	0	30	1	3	7	2	1	1	5	0	1	si	5	si
urbano	02	020350000501	02035000050118	020350000501181	02035000050118103	03	mujer	6	11	2010	no	no tiene dinero	dos o más veces al día	si	no	no	no	no	no	no	no	si	5	5	10	10	10	10	10			si	2	2	45	1	0	7	1	7	2	1	1	1	0	1	si	5	si
urbano	02	020350000801	02035000080103	020350000801031	02035000080103103	03	hombre	21	3	2012	si		dos o tres veces por semana	si	si	si	no	no	no	si	no	si	5	5	10	10	10	10	10			si	2	2	45	4	0	5	3	0		1	1	6	0	7	si	5	si
urbano	02	020350000801	02035000080104	020350000801041	02035000080104103	03	mujer	4	5	2012	si		dos o más veces al día	si	si	no	no	no	no	no	no	si	2	0								si	1	2	45	2	0	2	1	1	0	0		0	0	1	si	5	si
urbano	02	020350000801	02035000080108	020350000801081	02035000080108102	02	hombre	1	1	2007	no	no es necesario	dos o más veces al día	no	no	no	no	no	no	no	no	si	2	0								si	1	2	45	1	1	0		0		0		1	0	1	si	5	si
urbano	02	020350000801	02035000080116	020350000801161	02035000080116103	03	mujer	29	11	2009	si		dos o más veces al día	si	si	no	no	no	no	no	no	si	1	5	10	10	10	10	10			si	2	2	45	2	0	5	1	2	1	1	1	3	1	1	si	0	si
urbano	02	020350000801	02035000080117	020350000801171	02035000080117107	07	mujer	28	5	2010	si		dos o más veces al día	si	si	si	no	no	no	no	no	si	5	0								si	2	2	40	1	2	7	1	0		0		0	3	2	si	5	si
urbano	02	020350000801	02035000080118	020350000801181	02035000080118103	03	hombre	24	9	2010	si		dos o más veces al día	si	no	no	no	no	no	no	no	si	3	0								si	2	2	45	1	0	5	2	4	1	2	1	5	1	5	si	5	si
urbano	02	020350000901	02035000090111	020350000901111	02035000090111103	03	mujer	19	8	2011	si		dos o más veces al día	si	si	no	no	no	no	no	no	si	5	5	5	5	5	5	5			si	2	2	40	1	0	3	4	2	1	5	3	2	1	4	si	5	si
urbano	02	020350000901	02035000090116	020350000901161	02035000090116103	03	mujer	7	7	2008	si		dos o más veces al día	si	no	no	no	no	no	no	no	si	1	0								si	5	5	45	2	0	1	2	1	1	0		2	1	1	si	5	si
urbano	02	020350000901	02035000090118	020350000901181	02035000090118103	03	hombre	29	1	2010	si		dos o tres veces por semana	si	no	no	no	no	no	no	no	si	5	0								si	2	3	45	1	0	5	4	2	1	0		2	0	4	si	5	si
urbano	02	020350000904	02035000090404	020350000904041	02035000090404103	03	mujer	11	5	2010	no	no tiene tiempo	dos o más veces al día	si	no	no	no	no	no	no	no	si	1	5	10	10	10	10	10			si	2	3	45	1	0	4	1	5	2	0		5	0	3	si	5	si
urbano	02	020350000904	02035000090408	020350000904081	02035000090408102	02	hombre	5	1	2012	si		dos o más veces al día	si	no	no	no	no	no	no	no	si	2	5	8	8	8	8	8			si	2	2	40	2	0	5	1	4	1	1	1	2	0	4	si	5	si
urbano	02	020350000904	02035000090411	020350000904111	02035000090411103	03	mujer	15	2	2008	no	no es necesario	dos o más veces al día	si	no	no	no	no	no	no	no	si	0	0								si	2	2	40	6	0	7	1	5	1	0		1	0	2	si	5	si
rural	02	020350900301	02035090030101	020350900301011	02035090030101103	03	mujer	26	5	2011	no	no es necesario	una vez por semana	si	no	no	no	no	no	no	no	si	1	0								si	2	2	40	1	0	5	0	6	0	0		4	1	3	si	5	si
rural	02	020350900301	02035090030103	020350900301031	02035090030103105	05	mujer	10	3	2009	si		una vez al día	si	si	no	no	no	si	no	no	si	0	5	25	25	25	25	25			si	2	2	40	0	30	3	4	1	2	1	1	4	0	0	si	0	si
rural	02	020350900301	02035090030113	020350900301131	02035090030113103	03	hombre	27	5	2012	no	no es necesario	dos o más veces al día	si	no	no	no	no	no	no	no	si	2	0								si	2	2	40	2	0	6	1	6	2	0		5	0	3	no		si
rural	02	020350900301	02035090030115	020350900301151	02035090030115103	03	hombre	13	9	2009	si		dos o más veces al día	si	no	no	no	no	no	no	no	si	2	5	20	20	20	20	20			si	1	2	40	2	0	4	1	3	1	0		5	1	3	si	5	si
rural	02	020350900301	02035090030117	020350900301171	02035090030117103	03	mujer	30	6	2007	si		dos o más veces al día	si	si	no	no	no	no	no	no	si	2	5	20	20	20	20	20			si	1	2	40	2	0	5	1	5	2	2	1	4	0	3	si	5	si
rural	02	020350900501	02035090050102	020350900501021	02035090050102103	03	mujer	9	7	2007	si		dos o más veces al día	si	no	no	no	no	no	no	no	si	1	5	60	60	60	60	60			si	2	2	45	1	0	5	1	5	1	1	1	3	0	5	si	5	si
rural	02	020350900501	02035090050105	020350900501051	02035090050105104	04	hombre	10	11	2009	si		dos o más veces al día	si	si	si	no	si	no	no	no	si	7	5	25	25	25	25	25			si	2	2	45	2	0	7	1	7	1	2	7	8	2	2	si	3	si
rural	02	020350900501	02035090050106	020350900501061	02035090050106105	05	mujer	8	1	2013	no	no es necesario	dos o más veces al día	si	no	no	no	no	no	no	no	si	0	0								si	2	2	45	2	0	7	1	7	2	0		4	1	1	si	5	si
rural	02	020350900501	02035090050108	020350900501081	02035090050108105	05	hombre	23	9	2007	no	no es necesario	dos o más veces al día	si	no	no	no	no	no	no	no	si	6	0								si	2	2	45	2	0	4	2	5	2	2	1	5	2	1	si	5	si
rural	02	020350900501	02035090050108	020350900501082	02035090050108204	04	mujer	28	3	2008	si		dos o más veces al día	si	no	no	no	no	no	no	no	si	3	5	20	20	20	20	20			si	2	2	45	2	0	2	1	2	1	0		3	1	1	si	5	si
rural	02	020350900501	02035090050113	020350900501131	02035090050113104	04	hombre	26	8	2011	no	no es necesario	dos o más veces al día	si	no	no	no	no	no	no	no	si	2	0								si	2	2	45	2	0	2	3	2	2	2	2	4	2	1	no		si
rural	02	020350900501	02035090050115	020350900501151	02035090050115103	03	hombre	14	6	2007	no	no tiene tiempo	una vez al día	si	no	no	no	no	no	no	no	si	7	0								si	2	2	45	3	0	4	1	5	2	1	1	7	1	0	si	5	si
rural	02	020350900501	02035090050118	020350900501181	02035090050118103	03	mujer	4	6	2012	no	no es necesario	dos o más veces al día	si	no	no	no	no	no	no	no	si	5	0								si	2	2	45	2	0	2	1	2	1	2	1	6	2	1	si	5	si
rural	02	020351900401	02035190040111	020351900401111	02035190040111104	04	mujer	10	7	2010	no	no es necesario	una vez al día	si	no	no	no	no	no	no	no	si	2	5	10	10	10	10	10			si	2	2	45	2	0	1	1	1	1	0		5	1	0	si	5	si
rural	02	020351900401	02035190040114	020351900401141	02035190040114103	03	hombre	16	3	2013	si		una vez al día	si	no	no	no	no	no	no	no	si	5	5	5	5	5	5	5			si	3	3	45	1	0	2	4	2	1	0		2	0	0	si	5	no
rural	02	020351900401	02035190040116	020351900401161	02035190040116105	05	hombre	27	2	2008	si		una vez al día	si	si	si	si	si	si	si	no	si	1	5	20	20	20	20	20			si	1	3	45	1	0	7	1	5	1	1	1	2	1	1	si	5	si
rural	02	020351900601	02035190060116	020351900601161	02035190060116104	04	mujer	26	2	2009	si		dos o más veces al día	si	no	si	si	no	no	no	no	si	2	5	5	5	5	5	5			si	3	3	40	0	30	3	2	2	2	1	1	2	1	1	si	5	si
rural	02	020351900601	02035190060118	020351900601181	02035190060118104	04	hombre	6	11	2010	si		dos o más veces al día	si	si	no	no	no	no	no	no	si	7	0								si	2	2	40	2	0	7	3	3	1	0		10	1	2	si	1	si
rural	02	020353900201	02035390020114	020353900201141	02035390020114103	03	hombre	1	4	2009	si		dos o más veces al día	si	si	si	no	no	no	no	no	si	7	0								si	1	2	45	1	0	6	1	7	1	2	1	3	0	7	si	5	si
rural	02	020353900201	02035390020117	020353900201171	02035390020117105	05	mujer	25	4	2012	si		dos o más veces al día	si	no	si	no	si	si	no	no	si	7	5	5	5	5	5	5			si	2	2	40	3	0	2	1	2	1	0		3	0	7	si	5	no
rural	02	020353900301	02035390030101	020353900301011	02035390030101103	03	hombre	7	3	2011	si		dos o más veces al día	si	no	no	no	no	no	no	no	si	3	0								si	1	1	40	3	0	7	1	7	1	0		1	1	1	si	5	si
rural	02	020353900301	02035390030102	020353900301021	02035390030102103	03	mujer	26	12	2012	si		una vez al día	si	si	si	no	no	no	si	no	si	7	5	20	20	20	20	20			no				1	0	1	1	2	1	0		3	0	3	si	5	no
rural	02	020353900301	02035390030111	020353900301111	02035390030111103	03	mujer	19	6	2009	si		dos o más veces al día	si	no	no	no	no	no	no	no	si	5	0								si	2	2	45	4	0	5	2	2	2	1	1	1	1	1	si	1	si
rural	02	020353900301	02035390030112	020353900301121	02035390030112105	05	mujer	7	6	2009	si		dos o más veces al día	si	no	no	no	no	no	no	no	si	2	0								si	3	3	45	0	30	2	1	2	1	0		3	1	2	si	5	si
rural	02	020353900301	02035390030116	020353900301161	02035390030116104	04	hombre	2	9	2008	si		una vez por semana	si	si	no	no	no	si	no	no	si	5	0								si	2	2	40	1	0	3	1	1	1	0		1	0	3	si	5	si
rural	02	020354000101	02035400010103	020354000101031	02035400010103106	06	hombre	7	2	2011	no	no es necesario	dos o más veces al día	si	no	no	no	no	no	no	no	si	4	0								si	3	3	45	2	0	0		0		1	2	2	0	1	no		si
rural	02	020354000101	02035400010105	020354000101051	02035400010105104	04	mujer	18	11	2007	si		dos o más veces al día	si	no	no	no	no	no	no	no	si	2	0								si	2	2	45	2	0	2	3	2	2	1	1	4	1	1	no		si
rural	02	020354000101	02035400010106	020354000101061	02035400010106102	02	mujer	30	7	2011	no	no hay dentista o establecimiento de servicios de salud cerca	una vez al día	si	no	no	no	no	no	no	no	si	7	0								si	2	3	45	2	0	2	2	3	2	1	1	6	1	1	si	5	si
rural	02	020354000101	02035400010112	020354000101121	02035400010112103	03	hombre	6	12	2008	si		dos o más veces al día	si	no	no	no	no	no	no	no	si	5	5	5	5	5	5	5			si	2	4	45	1	0	7	1	2	1	2	1	8	2	0	si	5	no
rural	02	020354000101	02035400010115	020354000101151	02035400010115103	03	hombre	19	1	2009	si		dos o más veces al día	si	si	si	no	si	si	si	no	si	5	2	5	5						si	3	3	45	2	0	1	3	4	1	1	1	4	1	0	si	5	si
rural	02	020354000101	02035400010116	020354000101161	02035400010116103	03	hombre	26	4	2011	si		dos o más veces al día	si	no	no	no	no	no	no	no	si	1	2	15	15						si	2	2	45	1	0	5	1	5	1	0		4	0	1	si	5	si
rural	02	020354000101	02035400010118	020354000101181	02035400010118104	04	hombre	10	2	2008	si		dos o más veces al día	si	si	si	no	no	no	no	no	si	3	0								si	2	2	45	2	30	4	1	5	1	0		8	0	2	si	5	si
rural	02	020355900701	02035590070102	020355900701021	02035590070102103	03	mujer	25	8	2010	si		una vez al día	si	si	no	no	no	no	no	no	si	0	5	30	30	30	30	30			si	2	2	45	2	0	3	1	2	1	2	1	3	1	2	si	5	si
rural	02	020355900701	02035590070103	020355900701031	02035590070103105	05	mujer	23	8	2013	si		dos o más veces al día	si	si	no	no	no	no	no	no	si	4	0								si	2	2	45	1	0	7	3	2	1	0		3	0	0	si	5	no
rural	02	020355900701	02035590070106	020355900701061	02035590070106103	03	hombre	15	3	2007	no	no hay dentista o establecimiento de servicios de salud cerca	dos o más veces al día	no	no	no	no	no	no	no	no	si	3	5	60	60	60	60	60			si	2	2	45	1	0	7	3	3	2	0		1	0	0	si	5	no
rural	02	020355900701	02035590070107	020355900701071	02035590070107105	05	mujer	5	5	2010	si		una vez al día	si	si	si	no	no	no	no	no	si	0	5	5	5	5	5	5			si	1	1	45	2	0	1	1	0		1	1	5	5	5	si	5	si
rural	02	020355900701	02035590070108	020355900701081	02035590070108103	03	hombre	9	1	2010	no	no es necesario	dos o más veces al día	si	no	no	no	no	no	no	no	si	2	5	15	15	15	15	15			si	2	2	45	2	0	2	1	3	1	2	1	3	3	2	si	5	si
rural	02	020355900701	02035590070109	020355900701091	02035590070109103	03	mujer	23	3	2011	si		dos o más veces al día	si	si	si	no	no	no	no	no	si	1	5	5	5	5	5	5			si	1	1	45	3	0	5	1	2	1	0		2	1	4	si	5	si
rural	02	020355900701	02035590070112	020355900701121	02035590070112107	07	hombre	19	5	2012	si		dos o más veces al día	si	si	si	no	no	no	si	no	si	4	0								no				3	0	2	1	3	1	2	1	2	3	3	si	5	si
rural	02	020355900701	02035590070115	020355900701151	02035590070115106	06	mujer	8	1	2013	si		una vez al día	si	no	no	no	no	no	no	no	si	5	5	30	30	30	30	30			si	2	2	45	2	0	4	2	5	1	1	1	1	0	0	si	5	si
rural	02	020355900701	02035590070116	020355900701161	02035590070116106	06	hombre	1	5	2007	no	no hay dentista o establecimiento de servicios de salud cerca	dos o tres veces por semana	si	si	no	no	no	no	no	no	si	1	5	50	50	50	50	50			si	1	1	45	1	0	1	1	1	1	1	1	1	0	2	si	5	si
urbano	02	020450000801	02045000080106	020450000801061	02045000080106103	03	hombre	23	9	2011	si		dos o más veces al día	si	no	no	no	no	no	no	no	si	2	0								si	2	4	40	2	0	5	1	5	1	0		6	1	1	si	5	si
urbano	02	020450000801	02045000080109	020450000801091	02045000080109104	04	hombre	4	6	2009	si		dos o más veces al día	si	no	no	no	no	no	no	no	si	3	0								si	4	4	45	1	0	1	2	1	1	0		4	0	1	si	5	si
urbano	02	020450000801	02045000080111	020450000801111	02045000080111103	03	hombre	25	8	2013	si		una vez al día	si	no	no	no	no	no	no	no	si	1	0								si	4	5	40	1	0	4	1	4	1	1	1	3	1	1	si	5	si
urbano	02	020450000801	02045000080113	020450000801131	02045000080113103	03	hombre	3	9	2008	si		dos o más veces al día	si	no	no	no	no	no	no	no	si	3	5	10	10	10	10	10			si	2	3	40	2	0	3	2	0		0		2	0	3	no		no
urbano	02	020450000801	02045000080118	020450000801181	02045000080118103	03	hombre	27	4	2007	no	otro, ¿cuál?	dos o más veces al día	si	si	no	no	no	no	no	no	si	0	0								si	2	4	40	3	0	7	1	2	2	2	3	5	0	2	si	5	si
urbano	02	020450000901	02045000090103	020450000901031	02045000090103103	03	hombre	3	6	2012	si		dos o más veces al día	si	no	no	no	no	no	no	no	si	1	5	5	5	5	5	5			si	2	2	40	1	0	1	2	1	1	0		5	0	0	si	5	si
urbano	02	020450000901	02045000090110	020450000901101	02045000090110104	04	hombre	18	2	2007	si		una vez al día	si	si	no	no	no	no	no	no	si	0	0								si	5	5	40	2	0	3	4	1	1	0		4	0	2	si	5	si
urbano	02	020450000901	02045000090114	020450000901141	02045000090114104	04	hombre	12	11	2012	si		dos o más veces al día	si	si	no	no	no	no	no	no	si	1	5	10	10	10	10	10			si	2	2	40	1	0	2	1	2	1	1	1	3	1	1	si	5	si
urbano	02	020450000901	02045000090117	020450000901171	02045000090117104	04	mujer	15	9	2008	si		dos o más veces al día	si	si	no	si	no	no	no	no	si	0	5	5	5	5	5	5			si	2	2	45	2	30	0		0		1	2	2	0	7	si	5	si
rural	02	020450900401	02045090040102	020450900401021	02045090040102105	05	mujer	15	7	2009	si		una vez al día	si	no	no	no	no	no	no	no	si	2	0								si	2	2	40	5	0	7	2	5	1	2	3	1	1	3	si	5	si
rural	02	020450900401	02045090040103	020450900401031	02045090040103104	04	hombre	19	4	2009	si		una vez por semana	si	si	no	no	si	no	si	no	si	5	0								si	2	2	40	1	0	6	5	1	2	0		4	0	2	si	5	si
rural	02	020450900401	02045090040108	020450900401081	02045090040108104	04	hombre	14	12	2007	si		dos o más veces al día	si	no	no	no	no	no	no	no	si	5	5	10	10	10	10	10			si	3	3	45	3	0	7	3	3	1	0		6	0	2	no		si
urbano	02	020550000201	02055000020102	020550000201021	02055000020102104	04	mujer	11	5	2013	si		dos o más veces al día	si	no	no	no	no	no	no	no	si	2	0								si	2	2	45	1	0	2	1	2	1	1	1	3	1	1	si	5	si
urbano	02	020550000201	02055000020104	020550000201041	02055000020104109	09	mujer	3	1	2013	si		dos o más veces al día	si	si	no	no	no	no	si	no	si	0	0								si	5	5	40	2	0	3	2	4	1	0		4	3	0	no		si
urbano	02	020550000201	02055000020107	020550000201071	02055000020107106	06	hombre	16	4	2012	si		dos o más veces al día	si	no	no	no	no	no	no	no	si	0	0								si	2	2	45	2	0	0		0		5	2	0	0	0	no		si
urbano	02	020550000201	02055000020115	020550000201151	02055000020115104	04	hombre	23	11	2010	si		una vez al día	si	no	no	no	si	si	no	no	si	1	0								si	2	2	45	2	0	1	1	2	1	0		1	1	2	no		si
rural	02	020550900401	02055090040101	020550900401011	02055090040101103	03	mujer	19	6	2013	no	no es necesario	dos o más veces al día	si	no	no	no	no	no	no	no	si	0	0								si	2	2	40	3	0	3	2	4	3	0		2	1	1	si	5	si
rural	02	020550900401	02055090040103	020550900401031	02055090040103103	03	mujer	19	6	2008	si		dos o más veces al día	si	no	no	no	no	si	no	no	si	0	5	15	15	15	15	15			si	2	2	45	0	40	0		0		3	3	3	1	1	si	5	si
rural	02	020550900401	02055090040112	020550900401121	02055090040112103	03	hombre	5	4	2011	si		una vez al día	si	no	no	no	no	no	no	no	si	0	5	30	30	30	30	30			si	1	2	45	1	0	4	2	3	1	0		1	0	0	si	5	si
rural	02	020550900401	02055090040115	020550900401151	02055090040115103	03	hombre	7	3	2010	si		dos o más veces al día	si	si	si	no	no	si	no	no	si	2	0								si	1	2	45	1	0	2	1	2	2	2	2	3	2	2	si	5	si
rural	02	020550900401	02055090040118	020550900401181	02055090040118105	05	mujer	22	11	2011	si		dos o más veces al día	si	si	si	no	no	no	no	no	si	0	0								si	1	2	45	3	0	5	2	5	2	1	1	1	1	5	si	5	si
rural	02	020550901301	02055090130111	020550901301111	02055090130111105	05	mujer	1	10	2009	no	no es necesario	una vez al día	si	no	no	no	no	no	no	no	si	1	5	10	10	10	10	10			si	2	2	45	0	30	2	3	1	1	2	3	2	1	7	si	5	no
rural	02	020550901301	02055090130112	020550901301121	02055090130112104	04	hombre	16	7	2008	no	no es necesario	dos o más veces al día	si	no	no	no	no	no	no	no	si	3	5	30	30	30	30	30			si	2	2	40	3	0	2	1	3	1	0		3	0	0	si	5	no
rural	02	020550901301	02055090130116	020550901301161	02055090130116103	03	hombre	25	5	2012	si		una vez al día	si	no	no	no	no	no	no	no	si	2	5	5	5	5	5	5			si	1	1	45	2	0	7	3	1	1	1	2	2	1	7	si	5	no
rural	02	020551900401	02055190040104	020551900401041	02055190040104104	04	hombre	10	5	2010	si		dos o más veces al día	si	si	si	no	no	no	no	no	si	2	5	15	15	15	15	15			si	1	1	40	1	0	7	1	1	1	1	4	1	0	7	si	5	no
rural	02	020551900401	02055190040106	020551900401061	02055190040106104	04	hombre	27	5	2011	no	no hay dentista o establecimiento de servicios de salud cerca	dos o más veces al día	si	no	no	no	no	no	no	no	si	1	5	15	15	15	15	15			si	1	2	45	0	50	2	2	3	2	5	1	3	0	1	si	5	no
rural	02	020551900401	02055190040109	020551900401091	02055190040109106	06	mujer	24	4	2010	si		dos o más veces al día	si	si	no	no	no	si	si	no	si	5	1	30							si	2	2	45	2	0	0		2	1	2	1	3	0	1	si	5	si
rural	02	020551900401	02055190040110	020551900401101	02055190040110102	02	mujer	8	10	2013	si		dos o más veces al día	si	si	si	no	no	no	no	no	si	7	5	25	25	25	25	25			si	1	1	45	2	7	0		4	1	0		2	1	0	si	5	no
rural	02	020551900401	02055190040113	020551900401131	02055190040113111	11	hombre	22	1	2008	si		dos o más veces al día	si	si	no	no	si	no	no	no	si	5	5	10	10	10	10	10			si	1	1	45	3	0	7	1	1	1	1	1	1	0	5	si	5	no
rural	02	020551900401	02055190040116	020551900401161	02055190040116103	03	hombre	3	9	2007	si		dos o más veces al día	si	si	no	si	no	no	no	no	si	3	0								si	2	2	45	1	0	6	2	3	1	2	1	2	1	3	si	3	si
rural	02	020551900401	02055190040117	020551900401171	02055190040117103	03	hombre	8	2	2011	no	no hay dentista o establecimiento de servicios de salud cerca	una vez por semana	si	no	si	si	no	no	no	no	si	0	0								si	1	1	45	1	0	3	2	0		1	1	2	1	1	si	5	no
rural	02	020551900501	02055190050102	020551900501021	02055190050102103	03	hombre	19	11	2007	si		dos o más veces al día	si	no	no	si	no	si	no	no	si	3	0								no				0	30	7	3	2	1	1	1	3	0	0	si	2	si
rural	02	020551900501	02055190050113	020551900501131	02055190050113105	05	hombre	14	4	2008	si		dos o más veces al día	si	si	si	si	si	no	si	no	si	0	0								no				1	0	3	2	0		1	2	1	2	2	si	5	si
rural	02	020551900501	02055190050117	020551900501171	02055190050117106	06	hombre	10	3	2007	si		dos o más veces al día	si	no	no	no	no	no	no	no	si	0	0								si	2	2	40	0	30	7	5	0		0		3	0	0	si	5	no
rural	02	020551900501	02055190050118	020551900501181	02055190050118104	04	hombre	26	7	2009	no	no hay dentista o establecimiento de servicios de salud cerca	dos o más veces al día	si	si	no	no	no	no	no	no	no	1	77												1	0	1	1	7	2	0		2	0	1	no asiste a clases
rural	02	020552900301	02055290030102	020552900301021	02055290030102105	05	hombre	15	3	2009	no	no es necesario	una vez al día	si	no	no	no	no	no	no	no	si	1	5	5	5	5	5	5			si	2	2	45	1	0	2	1	0		0		1	0	5	si	5	si
rural	02	020552900301	02055290030118	020552900301181	02055290030118106	06	hombre	25	12	2007	si		una vez al día	si	no	no	no	no	no	no	no	si	0	5	10	10	10	10	10			si	1	1	45	1	0	4	1	3	1	0		5	0	5	si	5	si
rural	02	020552900501	02055290050106	020552900501061	02055290050106103	03	hombre	15	5	2012	si		dos o más veces al día	si	no	no	no	no	no	no	no	si	0	5	20	20	20	20	20			si	4	4	40	1	0	2	1	3	1	3	1	3	2	5	si	5	no
rural	02	020552900501	02055290050109	020552900501091	02055290050109104	04	hombre	10	1	2007	no	no tiene dinero	una vez al día	si	no	no	no	no	no	no	no	si	0	5	40	40	40	40	40			si	3	3	45	1	0	0		0		0		1	0	0	si	5	si
rural	02	020552900501	02055290050111	020552900501111	02055290050111105	05	mujer	16	7	2010	si		una vez al día	si	si	no	no	no	no	no	no	si	1	5	15	15	15	15	15			si	2	2	45	2	0	2	1	2	1	1	1	4	1	1	si	5	no
rural	02	020552900501	02055290050113	020552900501131	02055290050113105	05	hombre	13	2	2008	no	no hay dentista o establecimiento de servicios de salud cerca	dos o más veces al día	si	no	no	no	no	no	no	no	si	2	5	30	30	30	30	30			si	2	2	40	1	0	1	1	1	1	2	1	4	1	1	si	5	no
rural	02	020552900501	02055290050118	020552900501181	02055290050118103	03	mujer	9	5	2012	si		dos o más veces al día	si	no	no	no	no	no	no	no	si	2	0								si	2	2	45	2	0	2	2	2	1	3	1	4	1	2	si	5	si
rural	02	020552900701	02055290070102	020552900701021	02055290070102103	03	mujer	26	5	2008	no	otro, ¿cuál?	una vez al día	si	no	no	no	no	no	no	no	si	5	0								si	2	3	45	1	0	2	2	1	1	0		0	1	7	si	5	si
rural	02	020552900701	02055290070103	020552900701031	02055290070103106	06	hombre	19	12	2009	no	no es necesario	dos o más veces al día	si	no	no	no	no	no	no	no	si	3	5	60	60	60	60	60			si	2	2	40	0	30	1	1	1	1	0		2	5	5	si	5	si
rural	02	020552900701	02055290070104	020552900701041	02055290070104107	07	mujer	21	5	2007	si		dos o más veces al día	si	si	no	no	no	no	no	no	si	5	0								si	2	2	45	1	0	2	1	1	1	0		3	2	3	si	5	si
rural	02	020552900701	02055290070109	020552900701091	02055290070109103	03	hombre	29	4	2009	si		dos o más veces al día	si	si	no	no	no	no	no	no	si	0	5	20	20	20	20	20			si	2	2	40	2	0	5	2	3	1	1	1	4	5	5	si	5	si
rural	02	020552900701	02055290070113	020552900701131	02055290070113103	03	mujer	12	5	2012	si		dos o más veces al día	si	no	no	no	no	no	no	no	si	1	5	20	20	20	20	20			si	1	1	45	0	20	5	1	7	1	1	1	3	0	2	si	5	si
rural	02	020552900701	02055290070116	020552900701161	02055290070116107	07	hombre	15	1	2011	no	no es necesario	dos o más veces al día	si	no	no	no	no	no	no	no	si	3	5	10	10	10	10	10			si	3	3	40	1	0	1	1	1	1	4	1	2	3	3	si	5	si
rural	02	020552900701	02055290070118	020552900701181	02055290070118103	03	hombre	27	9	2009	si		dos o más veces al día	si	no	no	no	no	no	no	no	si	5	5	60	60	60	60	60			si	2	2	40	1	0	3	3	2	2	0		2	0	0	si	5	si
rural	02	020553900201	02055390020104	020553900201041	02055390020104103	03	mujer	14	2	2012	si		dos o más veces al día	si	si	si	no	no	si	si	no	si	0	0								si	1	1	45	1	0	3	1	1	1	5	1	2	3	0	si	5	no
rural	02	020553900201	02055390020108	020553900201081	02055390020108103	03	mujer	9	4	2009	si		dos o más veces al día	si	no	no	no	no	no	no	no	si	5	0								si	3	3	40	1	0	1	1	1	1	1	1	1	5	5	si	5	si
rural	02	020553900201	02055390020111	020553900201111	02055390020111104	04	hombre	28	2	2007	si		dos o más veces al día	si	si	no	no	no	no	no	no	si	2	5	30	30	30	30	30			si	1	2	40	1	0	3	2	7	1	3	2	1	2	5	si	5	si
rural	02	020553900201	02055390020112	020553900201121	02055390020112103	03	mujer	1	11	2011	si		una vez al día	si	no	no	no	no	no	no	no	si	0	0								si	1	1	45	1	0	2	1	2	1	0		3	0	0	si	5	si
rural	02	020553900201	02055390020116	020553900201161	02055390020116103	03	mujer	12	9	2013	no	no tiene dinero	dos o más veces al día	si	no	no	si	si	si	no	no	no	1	77												0	30	2	1	0		0		2	0	1	si	1	si
rural	02	020553900301	02055390030105	020553900301051	02055390030105103	03	hombre	5	10	2008	si		dos o más veces al día	si	si	si	no	no	no	no	no	si	2	5	60	60	60	60	60			si	1	2	40	0	10	4	1	2	1	1	1	5	1	2	si	5	no
rural	02	020553900301	02055390030107	020553900301071	02055390030107104	04	mujer	29	5	2011	si		dos o tres veces por semana	si	si	si	si	si	si	si	no	si	5	5	60	60	60	60	60			si	2	2	40	2	0	3	3	3	2	1	1	4	0	3	si	5	no
rural	02	020553900301	02055390030113	020553900301131	02055390030113105	05	hombre	16	10	2010	si		dos o más veces al día	si	si	no	no	no	no	no	no	si	2	5	20	20	20	20	20			si	2	2	45	0	10	3	1	2	1	0		5	0	0	si	5	si
rural	02	020553900301	02055390030116	020553900301161	02055390030116107	07	mujer	31	3	2010	no	no tiene tiempo	dos o más veces al día	si	si	si	no	no	no	no	no	si	1	5	15	15	15	15	15			si	2	2	45	2	0	7	1	4	1	2	2	2	0	0	si	5	no
rural	02	020553900301	02055390030118	020553900301181	02055390030118103	03	hombre	27	2	2009	no	no es necesario	una vez al día	si	no	no	no	no	no	no	no	si	3	5	30	30	30	30	30			si	2	2	40	1	0	2	2	3	1	1	2	2	0	2	si	5	si
rural	02	020555900101	02055590010101	020555900101011	02055590010101105	05	hombre	13	5	2012	si		dos o más veces al día	si	no	no	no	no	no	no	no	si	2	5	15	15	15	15	15			si	1	1	45	2	30	3	2	1	1	2	1	3	1	5	si	5	si
rural	02	020555900101	02055590010106	020555900101061	02055590010106105	05	hombre	14	8	2007	si		una vez al día	si	no	no	no	no	no	no	no	si	7	0								si	3	3	45	3	0	7	5	2	1	0		5	2	2	si	5	si
rural	02	020556900101	02055690010108	020556900101081	02055690010108106	06	hombre	6	6	2010	si		dos o más veces al día	si	no	no	no	no	no	no	no	si	2	5	30	30	30	30	30			si	2	2	40	2	0	7	1	0		0		1	0	3	si	5	no
urbano	02	020650000404	02065000040403	020650000404031	02065000040403103	03	mujer	9	11	2013	no	no es necesario	dos o más veces al día	si	no	no	no	no	no	no	no	no	0	0								no				2	0	1	2	1	2	0		3	0	0	no asiste a clases
urbano	02	020650000404	02065000040406	020650000404061	02065000040406102	02	mujer	26	2	2008	no	no es necesario	dos o más veces al día	si	no	no	no	no	no	no	no	si	1	5	10	10	10	10	10			si	1	1	40	2	0	3	2	3	2	0		2	2	1	si	5	no
urbano	02	020650000404	02065000040409	020650000404091	02065000040409103	03	mujer	24	5	2010	no	no es necesario	dos o más veces al día	si	no	no	no	no	no	no	no	si	2	5	5	5	5	5	5			si	2	2	40	1	0	1	1	1	1	1	1	2	0	0	si	5	si
urbano	02	020650000404	02065000040411	020650000404111	02065000040411102	02	hombre	14	1	2010	si		dos o más veces al día	si	si	no	no	no	no	no	no	si	3	0								si	1	1	45	0	30	4	4	3	1	2	2	2	3	1	si	5	si
urbano	02	020650000404	02065000040415	020650000404151	02065000040415103	03	hombre	9	11	2009	si		dos o más veces al día	si	no	no	no	no	no	no	no	si	2	0								si	2	2	45	2	0	5	2	5	2	3	1	5	2	3	si	5	si
urbano	02	020650000404	02065000040417	020650000404171	02065000040417103	03	mujer	25	4	2009	si		dos o más veces al día	si	si	no	no	no	no	no	no	si	1	5	15	15	15	15	15			si	3	3	45	0	50	3	1	2	1	1	1	4	1	1	si	5	si
urbano	02	020650000407	02065000040705	020650000407051	02065000040705104	04	mujer	17	1	2007	si		dos o más veces al día	si	si	si	no	no	no	no	no	si	1	5	35	35	35	35	35			si	2	2	45	3	0	1	2	1	3	7	2	3	2	2	si	5	si
urbano	02	020650000407	02065000040706	020650000407061	02065000040706103	03	hombre	25	1	2007	si		dos o más veces al día	si	no	no	no	no	no	no	no	si	1	5	25	25	25	25	25			si	2	2	45	1	0	4	2	3	1	0		5	0	2	no		si
urbano	02	020650000407	02065000040711	020650000407111	02065000040711104	04	hombre	14	5	2009	si		dos o más veces al día	si	no	no	no	no	no	no	no	si	1	5	15	15	15	15	15			si	3	3	45	1	0	3	2	5	1	2	2	3	1	2	si	5	si
urbano	02	020650000407	02065000040712	020650000407121	02065000040712103	03	hombre	4	3	2012	si		dos o más veces al día	no	no	no	no	no	no	no	no	si	0	5	13	13	13	13	13			si	3	3	45	2	0	3	2	1	2	2	2	5	2	2	si	3	si
urbano	02	020650000701	02065000070107	020650000701071	02065000070107102	02	mujer	11	4	2007	si		una vez al día	si	no	no	no	si	no	no	no	si	7	5	15	15	15	15	15			si	5	5	40	0	30	3	2	2	1	5	1	1	2	1	no		si
urbano	02	020650000701	02065000070108	020650000701081	02065000070108103	03	mujer	14	8	2012	si		dos o tres veces por semana	si	no	no	no	no	no	no	no	si	0	0								si	2	2	45	2	30	7	2	2	2	0		4	0	0	no		si
urbano	02	020650000701	02065000070116	020650000701161	02065000070116105	05	hombre	6	6	2007	si		dos o tres veces por semana	si	no	no	no	no	no	no	no	si	2	5	30	30	30	30	30			si	2	2	45	1	0	2	2	0		0		2	0	2	si	5	si
rural	02	020650900801	02065090080109	020650900801091	02065090080109104	04	mujer	24	9	2011	si		dos o más veces al día	si	no	no	no	no	no	no	no	si	5	5	15	15	15	15	15			si	2	4	40	1	0	3	1	3	1	1	1	2	0	5	si	5	si
rural	02	020650900801	02065090080116	020650900801161	02065090080116103	03	mujer	10	1	2009	si		dos o más veces al día	si	si	no	no	no	no	no	no	si	2	0								si	2	2	40	2	0	7	2	2	1	1	1	3	0	1	no		si
rural	02	020650900801	02065090080117	020650900801171	02065090080117105	05	mujer	19	1	2008	si		dos o más veces al día	si	no	no	no	no	no	no	no	si	0	0								si	2	2	45	3	0	7	1	2	1	7	1	3	0	0	si	5	si
rural	02	020650901201	02065090120104	020650901201041	02065090120104104	04	mujer	16	5	2012	no	no hay dentista o establecimiento de servicios de salud cerca	dos o más veces al día	si	no	no	no	no	no	no	no	si	1	5	15	15	15	15	15			si	2	2	45	3	0	2	1	2	1	0		2	2	5	si	5	si
rural	02	020650901201	02065090120108	020650901201081	02065090120108103	03	hombre	19	2	2008	si		una vez al día	si	si	no	no	no	no	no	no	si	2	0								si	2	2	45	3	0	7	2	0		0		2	0	2	si	5	si
rural	02	020650901201	02065090120109	020650901201091	02065090120109103	03	hombre	20	4	2007	si		dos o más veces al día	si	si	no	no	no	no	no	no	si	0	5	30	30	30	30	30			si	1	1	40	0	30	2	1	3	2	1	1	1	2	5	si	5	si
rural	02	020650901201	02065090120117	020650901201171	02065090120117103	03	mujer	8	11	2013	no	no es necesario	dos o más veces al día	si	no	no	no	no	no	no	no	no	2	0								no				0	30	5	1	2	1	0		4	0	0	no asiste a clases
rural	02	020650901201	02065090120118	020650901201181	02065090120118103	03	mujer	18	12	2013	no	no hay dentista o establecimiento de servicios de salud cerca	dos o más veces al día	si	no	no	no	no	no	no	no	no	0	77												1	0	2	1	2	1	0		3	1	1	no asiste a clases
rural	02	020650901401	02065090140101	020650901401011	02065090140101103	03	mujer	28	12	2009	no	no es necesario	dos o más veces al día	si	no	no	no	no	no	no	no	si	3	5	15	15	15	15	15			si	3	3	45	1	30	3	2	2	2	1	1	3	1	1	si	5	si
rural	02	020650901401	02065090140102	020650901401021	02065090140102103	03	mujer	10	8	2012	no	no es necesario	dos o más veces al día	si	no	no	no	no	no	no	no	si	2	2	20	20						si	2	2	45	1	0	5	3	7	2	0		6	0	2	si	5	si
rural	02	020650901401	02065090140103	020650901401031	02065090140103104	04	hombre	24	8	2009	si		dos o más veces al día	si	no	no	no	no	no	no	no	si	3	0								si	3	3	45	5	0	7	3	7	1	0		3	0	1	no		si
rural	02	020650901701	02065090170101	020650901701011	02065090170101103	03	hombre	28	7	2010	si		dos o más veces al día	si	no	no	no	no	no	no	no	si	7	0								si	2	2	45	2	0	7	2	3	1	2	1	3	1	2	no		si
rural	02	020650901701	02065090170102	020650901701021	02065090170102105	05	hombre	25	1	2013	no	no hay dentista o establecimiento de servicios de salud cerca	una vez al día	si	no	no	no	no	no	no	no	si	3	0								si	1	2	45	2	0	3	1	3	1	1	1	1	3	2	si	5	si
rural	02	020650901701	02065090170103	020650901701031	02065090170103104	04	mujer	30	12	2010	si		dos o más veces al día	si	no	no	no	no	no	no	no	si	7	0								si	2	2	45	1	30	7	1	7	2	2	1	2	0	1	si	5	si
rural	02	020650901701	02065090170112	020650901701121	02065090170112103	03	hombre	5	1	2007	no	no hay dentista o establecimiento de servicios de salud cerca	una vez al día	si	no	no	no	no	no	no	no	si	7	0								si	2	2	45	4	0	5	2	7	2	1	1	3	1	1	si	5	si
rural	02	020650901701	02065090170113	020650901701131	02065090170113103	03	mujer	29	3	2011	si		dos o más veces al día	si	si	no	no	no	no	no	no	si	3	0								si	2	2	45	3	0	3	2	7	1	2	1	2	2	2	no		si
rural	02	020650901701	02065090170115	020650901701151	02065090170115106	06	hombre	15	5	2012	si		dos o más veces al día	si	si	si	no	no	no	no	no	si	7	0								si	2	2	45	1	0	7	2	7	2	0		2	0	2	si	5	si
rural	02	020750900201	02075090020109	020750900201091	02075090020109103	03	hombre	25	5	2013	si		dos o más veces al día	si	no	no	no	no	no	no	no	si	1	5	5	5	5	5	5			si	1	1	40	1	0	1	1	1	1	0		2	0	1	si	5	no
rural	02	020750900201	02075090020110	020750900201101	02075090020110103	03	hombre	10	1	2007	si		una vez por semana	si	no	no	si	no	no	no	no	si	2	4	30	30	30	30				no				4	0	2	2	0		0		4	1	0	si	5	no
rural	02	020750900201	02075090020113	020750900201131	02075090020113103	03	hombre	18	6	2009	no	no hay dentista o establecimiento de servicios de salud cerca	una vez al día	si	no	no	no	no	no	no	no	si	2	0								si	2	2	45	1	0	1	1	1	1	0		3	0	0	si	5	si
rural	02	020750900201	02075090020114	020750900201141	02075090020114105	05	mujer	19	3	2010	si		dos o más veces al día	si	no	no	no	no	no	no	no	si	1	0								si	1	2	45	2	0	1	2	1	1	0		3	0	1	si	5	si
rural	02	020750900201	02075090020115	020750900201151	02075090020115103	03	mujer	27	10	2013	si		dos o más veces al día	si	no	no	no	no	no	no	no	si	7	0								no				3	0	3	2	2	1	1	1	4	1	1	si	5	si
rural	02	020750900201	02075090020116	020750900201161	02075090020116104	04	hombre	3	3	2007	si		dos o más veces al día	si	si	no	no	no	si	no	no	si	3	5	30	30	30	30	30			si	2	2	40	1	0	3	3	0		1	1	2	0	3	si	5	si
rural	02	020750900301	02075090030102	020750900301021	02075090030102104	04	hombre	9	1	2007	no	no tiene dinero	dos o más veces al día	si	si	si	no	no	no	no	no	si	3	0								si	3	5	40	1	0	5	2	1	1	0		3	0	5	si	5	si
rural	02	020750900501	02075090050102	020750900501021	02075090050102103	03	mujer	11	6	2013	si		dos o más veces al día	si	no	no	no	si	no	no	no	si	0	0								si	3	3	40	1	0	3	4	1	1	0		6	0	0	si	5	si
rural	02	020750900501	02075090050117	020750900501171	02075090050117103	03	hombre	15	10	2009	si		dos o más veces al día	si	si	no	no	no	no	no	no	si	0	5	10	10	10	10	10			si	1	4	40	2	0	2	1	3	1	2	1	4	2	1	si	5	si
urbano	03	030150000501	03015000050113	030150000501131	03015000050113106	06	hombre	4	1	2008	si		dos o más veces al día	si	si	si	no	no	si	no	no	si	5	5	30	30	30	30	30			si	3	3	40	1	30	7	1	6	1	1	1	4	0	1	si	5	si
urbano	03	030150001101	03015000110101	030150001101011	03015000110101104	04	hombre	1	2	2011	no	no es necesario	dos o más veces al día	si	no	no	no	no	no	no	no	si	0	0								si	1	1	40	1	30	2	1	2	3	0		2	4	0	si	5	si
urbano	03	030150001101	03015000110103	030150001101031	03015000110103104	04	hombre	22	12	2007	si		dos o más veces al día	si	si	si	no	no	no	no	no	si	4	0								si	2	3	40	3	7	0		7	3	3	1	1	0	7	si	5	si
urbano	03	030150001101	03015000110106	030150001101061	03015000110106103	03	hombre	29	12	2008	no	no tiene dinero	dos o tres veces por semana	si	no	no	no	si	no	no	no	si	7	0								si	2	3	45	2	0	2	2	2	2	7	2	0	3	3	si	5	si
urbano	03	030150001101	03015000110109	030150001101091	03015000110109103	03	hombre	6	8	2013	si		dos o más veces al día	si	si	no	no	no	no	no	no	si	7	0								si	3	3	45	0	45	7	2	3	1	2	1	4	0	5	no		si
urbano	03	030150001101	03015000110110	030150001101101	03015000110110103	03	hombre	23	9	2013	no	no es necesario	dos o más veces al día	si	no	no	no	no	no	no	no	si	0	0								si	2	2	45	1	0	2	3	2	3	0		1	2	2	no		si
urbano	03	030150002001	03015000200101	030150002001011	03015000200101105	05	mujer	11	2	2009	no	no tiene tiempo	dos o más veces al día	si	no	no	no	no	no	no	no	si	2	5	10	10	10	10	10			si	2	2	45	1	0	1	2	2	1	2	5	0	2	2	si	3	si
urbano	03	030150002001	03015000200118	030150002001181	03015000200118102	02	mujer	2	9	2007	si		dos o más veces al día	si	no	no	no	no	no	no	no	si	7	2	15			20				si	1	1	40	2	0	1	2	7	1	1	1	1	0	1	si	5	si
urbano	03	030150002101	03015000210105	030150002101051	03015000210105103	03	hombre	28	7	2010	si		dos o más veces al día	si	no	si	no	no	no	no	si	si	2	0								si	2	2	45	1	0	3	3	4	3	1	2	2	0	4	si	5	si
urbano	03	030150002101	03015000210106	030150002101061	03015000210106103	03	hombre	12	3	2010	si		dos o más veces al día	si	si	no	si	no	no	si	no	si	3	5	10	10	10	10	10			si	2	2	45	1	30	5	1	3	1	1	1	2	1	1	no		si
urbano	03	030150002101	03015000210108	030150002101081	03015000210108105	05	mujer	24	9	2010	no	no es necesario	dos o más veces al día	si	no	no	no	no	no	no	no	si	0	0								si	2	2	45	4	0	4	1	2	1	2	1	1	1	3	no		si
urbano	03	030150002101	03015000210109	030150002101091	03015000210109105	05	mujer	4	12	2011	no	otro, ¿cuál?	una vez al día	si	si	no	no	no	no	no	no	si	1	0								si	3	3	45	3	0	3	1	3	1	2	1	4	0	2	no		si
urbano	03	030150002101	03015000210113	030150002101131	03015000210113105	05	hombre	4	3	2007	si		dos o más veces al día	si	si	no	no	no	si	no	no	si	2	0								si	3	3	45	2	0	2	1	3	2	3	2	2	1	4	no		si
urbano	03	030150002101	03015000210114	030150002101141	03015000210114103	03	mujer	2	11	2011	si		una vez por semana	si	si	no	no	no	no	si	no	si	0	0								si	2	2	40	1	30	3	2	3	2	1	1	2	0	3	si	5	si
urbano	03	030150002101	03015000210117	030150002101171	03015000210117103	03	mujer	25	10	2011	si		dos o más veces al día	si	si	no	no	no	no	no	no	si	3	0								si	2	2	45	3	0	7	1	7	1	2	2	5	1	5	no		si
urbano	03	030150002701	03015000270102	030150002701021	03015000270102105	05	hombre	5	11	2008	si		una vez por semana	si	si	no	no	no	si	no	no	si	2	0								si	2	2	40	1	2	3	2	0		1	3	2	1	3	no		si
urbano	03	030150002701	03015000270110	030150002701101	03015000270110103	03	hombre	11	1	2013	si		dos o más veces al día	si	si	si	si	no	no	no	no	si	7	0								si	3	3	45	3	0	7	3	4	4	1	1	6	1	1	si	5	si
urbano	03	030150002701	03015000270113	030150002701131	03015000270113105	05	hombre	2	1	2011	si		dos o más veces al día	si	no	no	no	no	no	no	no	si	3	0								si	2	2	45	1	0	3	1	4	4	0		5	0	2	si	5	si
urbano	03	030150002701	03015000270114	030150002701141	03015000270114105	05	mujer	10	4	2007	si		dos o más veces al día	si	no	no	no	no	no	no	no	si	2	0								si	2	2	40	2	0	5	1	5	2	5	5	3	5	3	si	5	si
urbano	03	030150002701	03015000270115	030150002701151	03015000270115104	04	mujer	25	7	2012	si		dos o más veces al día	si	si	no	no	no	no	no	no	si	0	0								si	3	3	45	2	0	7	1	3	1	1	1	3	5	5	si	5	si
urbano	03	030150003801	03015000380102	030150003801021	03015000380102103	03	hombre	8	12	2007	si		dos o más veces al día	si	no	no	no	no	si	no	no	si	3	2				30	30			si	1	2	45	2	0	3	3	2	3	7	4	2	2	2	si	2	si
urbano	03	030150003801	03015000380103	030150003801031	03015000380103103	03	hombre	11	4	2011	si		una vez al día	si	no	no	no	no	no	no	no	si	1	0								si	1	1	40	1	0	7	4	3	1	0		5	1	1	si	5	si
urbano	03	030150003801	03015000380107	030150003801071	03015000380107104	04	mujer	21	4	2009	si		dos o más veces al día	si	no	no	no	si	no	no	no	si	2	0								si	2	2	45	2	0	5	1	2	1	3	2	3	0	5	no		si
urbano	03	030150003801	03015000380108	030150003801081	03015000380108103	03	mujer	14	4	2013	si		dos o más veces al día	si	si	no	no	no	no	no	no	si	7	0								si	2	2	40	0	30	7	3	7	2	2	1	2	0	1	no		si
urbano	03	030150003801	03015000380113	030150003801131	03015000380113102	02	mujer	6	1	2007	no	no es necesario	dos o más veces al día	si	no	no	no	no	no	no	no	si	0	0								si	2	2	45	1	40	4	2	3	1	3	1	7	1	2	no		si
urbano	03	030150003801	03015000380116	030150003801161	03015000380116102	02	hombre	1	3	2012	si		dos o más veces al día	si	no	no	no	no	no	no	no	si	5	5	20	20	20	20	20			si	2	2	40	3	0	7	1	7	1	0		5	2	5	no		si
urbano	03	030150003801	03015000380117	030150003801171	03015000380117104	04	mujer	7	10	2013	si		dos o más veces al día	si	si	no	no	no	no	no	no	si	0	0								si	2	2	40	1	30	7	2	2	1	2	1	2	1	1	no		si
urbano	03	030150003801	03015000380118	030150003801181	03015000380118103	03	mujer	3	12	2009	si		dos o más veces al día	si	no	no	no	no	no	no	no	si	2	0								si	2	2	40	1	0	5	1	0		0		0	0	0	si	5	si
urbano	03	030150003901	03015000390101	030150003901011	03015000390101103	03	mujer	10	2	2010	si		dos o más veces al día	si	no	no	no	no	no	no	no	si	2	0								si	2	2	45	2	0	5	1	7	1	0		3	0	0	si	5	si
urbano	03	030150003901	03015000390102	030150003901021	03015000390102103	03	mujer	10	9	2011	si		dos o más veces al día	si	si	no	no	si	no	no	no	si	3	5	12	12	12	12	12			si	2	2	45	3	0	7	2	1	3	5	2	2	1	5	si	5	si
urbano	03	030150003901	03015000390107	030150003901071	03015000390107102	02	hombre	13	9	2012	no	no es necesario	dos o más veces al día	si	no	no	no	no	no	no	no	si	3	0								si	2	2	45	2	0	2	1	2	1	0		4	0	1	si	3	si
urbano	03	030150003901	03015000390108	030150003901081	03015000390108102	02	mujer	16	5	2007	si		dos o más veces al día	si	si	no	no	no	no	no	no	si	0	0								si	2	2	40	2	0	7	2	4	2	2	2	3	1	0	si	5	si
urbano	03	030150003901	03015000390110	030150003901101	03015000390110103	03	mujer	14	5	2012	si		dos o tres veces por semana	si	no	no	no	no	no	no	no	si	0	0								si	2	2	40	0	30	1	1	0		0		7	0	2	si	5	si
urbano	03	030150003901	03015000390116	030150003901161	03015000390116105	05	hombre	7	12	2007	no	otro, ¿cuál?	una vez al día	si	si	no	si	no	si	no	no	no	7	77												0	20	7	1	7	1	0		1	3	1	no asiste a clases
urbano	03	030150004401	03015000440101	030150004401011	03015000440101103	03	mujer	10	2	2011	si		dos o más veces al día	si	no	no	no	no	no	no	no	si	0	0								si	3	3	40	2	0	7	2	7	1	5	1	2	1	0	no		si
urbano	03	030150004401	03015000440108	030150004401081	03015000440108104	04	mujer	14	8	2008	si		dos o más veces al día	si	no	no	no	no	no	no	no	si	0	0								si	2	2	40	2	0	7	1	7	2	7	2	1	2	3	no		si
urbano	03	030150004401	03015000440109	030150004401091	03015000440109105	05	hombre	14	1	2013	si		una vez al día	si	no	no	no	no	no	no	no	si	3	0								si	3	3	40	1	0	1	1	0		0		5	0	0	no		si
urbano	03	030150004401	03015000440110	030150004401101	03015000440110103	03	hombre	3	11	2013	si		dos o más veces al día	si	no	no	si	no	no	no	no	si	3	0								si	2	2	40	1	0	7	3	7	1	2	1	3	1	0	no		si
urbano	03	030150004401	03015000440115	030150004401151	03015000440115105	05	hombre	24	5	2012	si		dos o más veces al día	si	no	no	no	no	si	no	no	si	2	0								si	2	2	40	1	0	5	1	4	1	2	2	1	1	3	no		si
urbano	03	030150005201	03015000520106	030150005201061	03015000520106104	04	hombre	13	3	2008	si		dos o más veces al día	si	si	no	no	si	si	no	no	si	1	5	5	5	5	5	5			si	2	2	40	1	0	7	1	1	1	5	1	2	3	5	si	5	si
urbano	03	030150005201	03015000520112	030150005201121	03015000520112103	03	hombre	20	8	2008	si		dos o más veces al día	si	no	no	no	no	no	no	no	si	0	5	8	8	8	8	8			si	2	3	45	2	30	4	2	2	1	1	1	6	1	2	si	5	si
urbano	03	030150005201	03015000520113	030150005201131	03015000520113103	03	mujer	3	11	2013	si		dos o más veces al día	si	no	no	no	no	no	no	no	si	0	5	5	5	5	5	5			no				2	0	7	1	1	1	1	1	1	1	7	no		si
urbano	03	030150006401	03015000640101	030150006401011	03015000640101102	02	mujer	17	6	2013	si		dos o más veces al día	si	no	no	si	si	si	si	no	si	0	0								si	2	2	45	1	0	5	1	3	1	2	1	2	0	0	si	5	si
urbano	03	030150006401	03015000640115	030150006401151	03015000640115104	04	hombre	21	12	2007	si		dos o más veces al día	no	no	no	no	no	no	no	no	si	3	0								si	2	2	45	0	40	5	1	5	1	0		1	2	1	si	5	si
urbano	03	030150006401	03015000640116	030150006401161	03015000640116104	04	mujer	6	3	2007	no	otro, ¿cuál?	una vez al día	si	no	no	no	no	no	no	no	si	0	0								si	3	2	40	2	0	0		7	1	2	1	1	0	2	no		si
urbano	03	030150006401	03015000640118	030150006401181	03015000640118103	03	hombre	22	11	2013	no	no es necesario	dos o más veces al día	si	no	no	no	no	no	no	no	si	0	0								si	2	2	45	1	0	2	1	3	2	0		4	0	2	si	5	si
urbano	03	030150006501	03015000650102	030150006501021	03015000650102106	06	hombre	17	10	2013	si		dos o más veces al día	si	no	no	no	no	no	no	no	si	3	5	10	10	10	10	10			si	1	1	40	3	0	7	2	3	1	2	1	3	2	1	si	5	si
urbano	03	030150006501	03015000650111	030150006501111	03015000650111104	04	hombre	17	5	2008	si		dos o tres veces por semana	si	no	no	no	no	no	no	no	si	2	0								si	2	4	40	1	2	3	1	3	1	3	1	3	0	4	si	4	si
urbano	03	030150006501	03015000650112	030150006501121	03015000650112104	04	hombre	4	6	2010	si		una vez al día	si	si	no	no	si	si	si	no	si	2	0								si	2	2	40	0	6	4	1	0		5	5	2	4	5	si	1	si
urbano	03	030150006501	03015000650115	030150006501151	03015000650115103	03	hombre	14	12	2008	si		dos o más veces al día	si	no	no	no	no	no	no	no	si	2	0								si	2	3	45	0	30	7	3	7	1	0		3	1	0	si	5	si
urbano	03	030150006501	03015000650116	030150006501161	03015000650116104	04	hombre	23	9	2007	no	no es necesario	una vez al día	si	no	no	no	no	no	no	no	si	0	5	5	5	5	5	5			si	2	3	45	4	0	4	1	1	1	1	1	0	5	5	si	4	si
rural	03	030150901201	03015090120103	030150901201031	03015090120103103	03	hombre	19	3	2007	si		dos o más veces al día	si	no	no	no	no	si	no	no	si	2	0								si	4	5	40	1	30	6	3	2	1	1	1	1	0	4	no		si
rural	03	030150901201	03015090120105	030150901201051	03015090120105104	04	mujer	21	7	2013	si		una vez por semana	si	si	si	si	no	no	no	no	si	7	0								si	2	2	45	0	15	4	1	0		7	2	2	0	7	si	5	si
rural	03	030150901201	03015090120111	030150901201111	03015090120111104	04	hombre	1	5	2009	no	no tiene dinero	dos o tres veces por semana	si	si	no	no	no	no	no	no	si	1	0								si	4	5	40	1	0	6	2	6	1	1	1	3	0	3	no		si
rural	03	030150901201	03015090120114	030150901201141	03015090120114104	04	mujer	5	7	2012	si		una vez al día	si	no	no	si	no	no	no	no	si	0	0								si	5	5	45	3	0	7	2	0		2	1	0	0	0	no		si
rural	03	030150901201	03015090120116	030150901201161	03015090120116103	03	mujer	21	9	2010	si		dos o más veces al día	si	no	no	no	no	no	no	no	si	2	0								si	2	4	45	1	0	7	2	3	1	0		4	1	2	si	5	si
rural	03	030150901201	03015090120117	030150901201171	03015090120117103	03	mujer	22	12	2010	si		una vez al día	si	no	no	no	no	no	no	no	si	7	0								si	2	4	40	0	20	7	2	7	1	1	1	5	0	3	si	5	si
rural	03	030150901301	03015090130102	030150901301021	03015090130102102	02	mujer	28	9	2008	no	otro, ¿cuál?	dos o más veces al día	si	no	no	no	no	no	no	no	si	2	0								si	4	4	40	2	0	7	3	3	3	0		4	1	0	si	2	si
rural	03	030150901301	03015090130106	030150901301061	03015090130106104	04	mujer	4	1	2011	si		dos o más veces al día	si	no	no	no	no	no	no	no	si	7	5	10	10	10	10	10			no				2	0	6	4	5	2	5	3	1	2	1	si	5	si
rural	03	030150901301	03015090130112	030150901301121	03015090130112104	04	hombre	25	8	2012	si		una vez al día	si	si	si	no	si	no	si	no	si	7	0								si	3	5	45	0	30	7	5	2	1	0		2	7	1	si	5	si
rural	03	030150901301	03015090130115	030150901301151	03015090130115103	03	hombre	18	4	2008	no	no es necesario	una vez al día	si	no	no	no	no	no	no	no	si	7	0								si	3	3	40	0	30	7	5	3	2	2	1	3	1	2	no		si
rural	03	030150901301	03015090130117	030150901301171	03015090130117104	04	hombre	31	7	2013	si		una vez al día	si	no	no	no	no	no	no	no	si	7	0								si	3	3	40	2	0	5	2	1	4	0		0	0	0	si	5	si
rural	03	030151900401	03015190040103	030151900401031	03015190040103104	04	hombre	11	6	2008	si		una vez al día	si	no	no	no	no	no	no	no	si	2	5	10	10	10	10	10			si	2	2	45	0	30	2	4	1	2	3	1	10	0	7	si	5	no
rural	03	030151900401	03015190040113	030151900401131	03015190040113103	03	mujer	4	7	2013	no	no tiene dinero	dos o más veces al día	si	no	no	no	si	no	no	no	si	0	0								si	1	1	45	1	0	7	3	5	2	3	2	1	5	2	si	1	si
rural	03	030151900401	03015190040115	030151900401151	03015190040115104	04	mujer	27	11	2012	si		dos o más veces al día	si	no	no	si	no	no	no	no	si	2	0								si	2	3	40	3	0	7	2	7	2	5	2	1	2	2	si	5	si
rural	03	030151900901	03015190090102	030151900901021	03015190090102104	04	mujer	8	5	2010	no	otro, ¿cuál?	dos o más veces al día	si	no	no	no	no	no	no	no	si	1	0								si	3	3	40	1	0	7	1	3	1	1	1	1	0	0	si	5	si
rural	03	030151900901	03015190090103	030151900901031	03015190090103103	03	mujer	1	1	2012	si		una vez al día	si	si	no	no	no	no	no	no	si	0	3	25	25	25					si	2	2	40	1	0	7	2	5	1	0		0	0	0	si	5	si
rural	03	030151900901	03015190090114	030151900901141	03015190090114102	02	mujer	14	9	2012	si		dos o tres veces por semana	si	si	si	no	no	no	si	no	si	0	5	20	20	20	20	20			si	2	2	40	0	0	7	2	7	1	2	1	3	0	1	si	5	si
rural	03	030151901301	03015190130105	030151901301051	03015190130105106	06	mujer	9	8	2010	si		dos o más veces al día	si	no	no	no	no	no	no	no	si	3	5	10	10	10	10	10			si	1	2	45	0	30	7	1	2	2	0		3	0	1	si	5	si
rural	03	030151901301	03015190130106	030151901301061	03015190130106106	06	mujer	8	12	2011	no	no es necesario	dos o más veces al día	si	no	no	no	no	no	no	no	si	0	0								si	2	2	45	1	0	2	4	2	3	0		1	5	2	si	1	si
rural	03	030151901301	03015190130107	030151901301071	03015190130107104	04	mujer	16	6	2010	si		una vez al día	si	si	no	no	no	no	no	no	si	0	5	30	30	30	30	30			si	1	2	45	5	0	3	1	1	1	1	1	1	0	1	si	5	si
rural	03	030151901301	03015190130108	030151901301081	03015190130108107	07	hombre	26	7	2010	si		dos o más veces al día	si	no	no	no	no	no	no	no	si	3	5	20	20	20	20	20			si	3	3	40	2	0	1	2	1	1	0		0	0	0	si	5	si
rural	03	030151901301	03015190130109	030151901301091	03015190130109106	06	hombre	4	12	2007	si		dos o más veces al día	si	si	no	no	si	no	no	no	si	2	5	30	30	30	30	30			si	2	2	45	3	0	7	2	7	1	1	2	1	1	1	si	5	si
rural	03	030151901301	03015190130110	030151901301101	03015190130110103	03	hombre	19	12	2008	si		dos o más veces al día	si	no	no	no	no	no	no	no	si	5	5	15	15	15	15	15			si	1	1	40	2	25	2	1	1	2	1	2	1	1	3	si	1	si
rural	03	030151901301	03015190130111	030151901301111	03015190130111104	04	hombre	25	6	2008	no	no hay dentista o establecimiento de servicios de salud cerca	dos o más veces al día	si	no	no	no	no	no	no	no	si	1	0								si	1	2	45	2	0	5	1	2	1	1	1	3	0	1	no		si
rural	03	030151901301	03015190130113	030151901301131	03015190130113103	03	mujer	27	8	2012	si		dos o más veces al día	si	si	si	no	no	no	no	no	si	3	5	15	15	15	15	15			si	2	2	40	0	30	7	2	7	3	1	1	3	0	1	si	5	si
rural	03	030154000101	03015400010101	030154000101011	03015400010101103	03	hombre	9	1	2011	si		una vez al día	si	si	si	no	si	no	no	no	si	7	0								si	2	3	40	2	0	7	2	0		7	2	3	3	1	si	5	si
rural	03	030154000101	03015400010103	030154000101031	03015400010103103	03	hombre	31	10	2010	si		dos o más veces al día	si	si	no	no	no	no	si	no	si	2	5	8	8	10	8	10			si	1	1	40	1	30	7	2	2	1	0		3	0	2	si	3	si
rural	03	030154000101	03015400010104	030154000101041	03015400010104105	05	hombre	27	4	2011	si		dos o más veces al día	si	no	no	no	si	no	no	no	si	1	0								si	2	2	40	1	0	2	1	5	3	3	3	4	0	2	si	5	si
rural	03	030154000101	03015400010106	030154000101061	03015400010106105	05	mujer	1	6	2009	si		dos o más veces al día	si	no	no	no	no	no	no	no	si	4	5	15	15	15	15	15			si	2	2	45	2	0	7	2	4	1	3	1	2	0	0	si	5	si
rural	03	030154000101	03015400010112	030154000101121	03015400010112104	04	hombre	21	9	2010	no	no es necesario	dos o más veces al día	si	no	no	no	no	no	no	no	si	5	0								si	2	2	40	2	0	4	1	3	1	4	2	0	2	3	no		si
rural	03	030154901701	03015490170103	030154901701031	03015490170103105	05	hombre	21	11	2007	no	no es necesario	una vez al día	si	no	no	no	no	no	no	no	si	2	0								si	3	5	40	1	0	3	3	1	1	4	4	7	5	0	si	5	si
rural	03	030154901701	03015490170105	030154901701051	03015490170105105	05	mujer	15	10	2013	no	otro, ¿cuál?	dos o más veces al día	si	no	no	si	si	no	no	no	si	2	2				40	40			si	2	2	40	1	0	2	1	2	1	0		1	1	7	si	5	si
rural	03	030154901701	03015490170111	030154901701111	03015490170111104	04	hombre	21	11	2006	si		dos o más veces al día	si	si	si	no	si	no	si	no	si	5	5	20	20	20	20	20			si	3	3	40	0	20	3	5	3	1	2	2	3	3	2	si	4	si
rural	03	030154901701	03015490170114	030154901701141	03015490170114103	03	hombre	23	1	2010	no	no es necesario	dos o más veces al día	si	no	no	no	no	no	no	no	si	3	0								si	2	2	40	1	40	3	1	2	2	6	1	2	3	1	si	5	si
rural	03	030154901701	03015490170118	030154901701181	03015490170118105	05	hombre	13	8	2013	si		dos o más veces al día	si	si	no	no	no	no	no	no	si	7	5	40	40	40	40	40			si	2	2	45	1	30	2	2	3	2	1	2	2	0	0	si	5	si
rural	03	030158900101	03015890010108	030158900101081	03015890010108106	06	mujer	13	4	2012	no	no es necesario	dos o más veces al día	si	no	no	no	no	no	no	no	si	4	0								si	2	2	40	1	0	4	1	3	2	4	1	2	3	1	no		si
rural	03	030158900101	03015890010116	030158900101161	03015890010116104	04	mujer	22	4	2011	si		dos o tres veces por semana	si	si	si	no	no	no	si	si	si	2	0								si	2	2	45	3	0	2	3	3	2	2	2	7	7	7	si	5	no
rural	03	030158900101	03015890010117	030158900101171	03015890010117102	02	hombre	26	7	2012	si		una vez al día	si	no	no	no	no	no	no	no	si	5	0								si	1	2	40	2	0	7	3	1	1	1	1	1	0	1	si	5	si
rural	03	030158900501	03015890050102	030158900501021	03015890050102103	03	hombre	8	1	2009	si		dos o más veces al día	si	no	no	no	no	no	no	no	si	0	5	20	20	20	20	20			si	2	2	40	2	0	5	1	3	2	1	2	2	1	2	si	5	si
rural	03	030158900501	03015890050104	030158900501041	03015890050104106	06	hombre	3	10	2012	si		dos o más veces al día	si	no	no	no	no	no	no	no	si	0	0								si	1	1	40	2	0	7	1	2	1	2	2	2	0	0	si	5	si
rural	03	030158900501	03015890050116	030158900501161	03015890050116103	03	mujer	25	2	2011	no	no tiene tiempo	una vez al día	si	no	no	si	si	no	no	no	si	0	5	20	20	20	20	20			si	2	3	40	2	0	4	1	3	1	0		3	0	2	si	5	si
rural	03	030158900501	03015890050119	030158900501191	03015890050119103	03	mujer	4	6	2007	si		dos o más veces al día	si	no	no	no	no	no	no	no	si	0	5	30	30	30	30	30			si	2	2	40	0	30	2	2	0		0		2	0	2	si	5	no
urbano	03	030250000901	03025000090104	030250000901041	03025000090104102	02	mujer	30	4	2010	si		una vez al día	si	no	no	no	no	no	si	no	si	6	5	15	15	15	15	15			si	1	1	45	0	0	7	1	2	1	0		5	1	0	no		si
urbano	03	030250000901	03025000090108	030250000901081	03025000090108104	04	mujer	14	7	2009	no	no tiene tiempo	dos o más veces al día	si	no	no	no	no	no	no	no	si	3	5	20	20	20	20	20			si	1	1	45	1	10	2	2	2	2	3	2	2	4	4	si	5	si
urbano	03	030250000901	03025000090111	030250000901111	03025000090111103	03	mujer	20	1	2011	si		dos o más veces al día	si	no	no	no	no	no	no	no	si	5	5	10	10	10	10	10			si	2	2	45	1	0	7	1	3	2	2	2	0	1	5	no		si
rural	03	030250900201	03025090020107	030250900201071	03025090020107103	03	hombre	23	7	2010	no	otro, ¿cuál?	una vez al día	si	no	no	no	no	no	no	no	si	1	5	10	10	10	10	10			si	2	2	45	0	30	7	3	7	3	1	1	5	0	0	si	5	no
rural	03	030250900201	03025090020111	030250900201111	03025090020111104	04	hombre	3	1	2009	si		dos o más veces al día	si	no	no	no	no	no	no	no	si	7	5	45	45	45	45	45			si	1	1	40	1	15	7	2	4	1	1	2	1	0	2	si	5	si
rural	03	030250900201	03025090020116	030250900201161	03025090020116104	04	hombre	2	12	2009	si		dos o más veces al día	si	no	no	no	no	no	no	no	si	5	5	10	10	10	10	10			si	1	1	45	2	0	2	2	7	1	0		1	0	0	si	5	no
rural	03	030250901101	03025090110101	030250901101011	03025090110101103	03	mujer	10	10	2010	si		dos o más veces al día	si	si	si	no	si	si	si	no	si	0	0								si	2	2	45	0	30	3	2	6	1	4	1	2	0	2	si	5	si
rural	03	030250901101	03025090110103	030250901101031	03025090110103106	06	mujer	25	10	2008	no	otro, ¿cuál?	dos o más veces al día	si	no	no	no	no	no	no	no	si	0	5	5	5	5	5	5			si	2	2	40	1	0	7	1	5	3	3	1	1	0	3	si	5	no
rural	03	030250901101	03025090110105	030250901101051	03025090110105103	03	mujer	18	11	2007	si		dos o más veces al día	si	si	si	no	si	no	no	no	si	0	5	10	10	10	10	10			si	2	2	40	2	0	7	2	0		0		7	0	0	si	5	si
rural	03	030250901101	03025090110108	030250901101081	03025090110108102	02	hombre	16	12	2006	no	no es necesario	dos o más veces al día	si	no	no	no	no	no	no	no	si	0	0								si	2	2	40	2	0	5	1	7	1	4	1	1	5	5	si	5	si
rural	03	030250902201	03025090220102	030250902201021	03025090220102103	03	mujer	19	2	2010	si		dos o más veces al día	si	no	no	no	no	no	no	no	si	3	0								si	2	2	40	3	0	7	3	5	5	1	1	1	0	1	si	5	si
rural	03	030250902201	03025090220109	030250902201091	03025090220109104	04	hombre	5	4	2013	si		dos o más veces al día	si	si	no	no	no	no	no	no	si	7	5	10	10	10	10	10			si	2	2	40	3	0	7	2	3	3	2	1	3	1	3	si	5	si
rural	03	030250902201	03025090220110	030250902201102	03025090220110203	03	hombre	18	3	2012	si		dos o más veces al día	si	no	no	no	no	no	no	no	si	5	0								si	2	2	40	1	0	7	2	7	1	2	1	8	2	2	si	5	si
rural	03	030250902201	03025090220112	030250902201121	03025090220112103	03	hombre	19	11	2013	si		dos o más veces al día	si	no	no	no	no	no	no	no	si	3	5	16	16	16	16	16			si	2	2	40	3	0	3	1	2	2	0		1	0	1	si	5	no
rural	03	030250902201	03025090220116	030250902201161	03025090220116103	03	hombre	11	7	2009	si		dos o más veces al día	si	si	si	si	no	si	no	no	si	2	0								si	2	2	40	2	0	7	5	3	2	3	2	2	1	0	si	5	si
rural	03	030252000101	03025200010104	030252000101041	03025200010104105	05	mujer	22	6	2011	si		una vez por semana	si	no	no	no	no	no	no	no	si	2	0								si	1	1	40	1	20	2	1	0		0		2	1	0	no		si
rural	03	030252000101	03025200010106	030252000101061	03025200010106103	03	hombre	3	2	2011	si		dos o más veces al día	si	no	no	no	no	no	no	no	si	7	0								si	1	1	45	0	0	0		0		0		4	0	2	si	5	si
rural	03	030252000101	03025200010107	030252000101071	03025200010107103	03	mujer	12	6	2008	si		dos o más veces al día	si	si	no	no	no	no	no	no	si	0	0								si	2	2	45	1	0	2	3	1	3	2	1	4	2	3	si	5	si
rural	03	030252000101	03025200010109	030252000101091	03025200010109104	04	mujer	10	6	2008	si		una vez al día	si	si	no	no	si	no	no	no	si	4	0								si	1	2	45	1	0	1	3	7	2	0		10	1	1	si	5	si
rural	03	030252900301	03025290030101	030252900301011	03025290030101104	04	hombre	9	11	2007	si		dos o más veces al día	si	si	si	no	no	no	no	no	si	2	0								si	2	3	30	1	0	4	4	2	2	4	3	3	0	0	si	3	si
rural	03	030252900301	03025290030105	030252900301051	03025290030105102	02	hombre	5	6	2007	si		una vez al día	si	si	no	no	no	no	no	no	si	0	0								si	2	2	45	1	0	4	2	0		7	2	0	7	5	si	1	si
rural	03	030252900301	03025290030109	030252900301091	03025290030109103	03	hombre	8	11	2010	si		dos o más veces al día	si	no	si	no	no	no	no	no	si	7	0								si	2	3	45	1	0	7	2	0		5	1	0	3	5	si	5	si
rural	03	030252900301	03025290030113	030252900301131	03025290030113103	03	mujer	3	10	2011	si		dos o más veces al día	si	si	si	no	no	no	si	no	si	5	0								si	3	3	40	1	0	7	1	3	1	1	2	3	1	5	si	5	si
rural	03	030252900301	03025290030114	030252900301141	03025290030114104	04	hombre	8	12	2011	si		dos o más veces al día	si	si	no	no	no	no	no	no	no	0	77												2	2	3	2	2	1	2	1	1	1	1	si	3	si
rural	03	030252900301	03025290030116	030252900301161	03025290030116106	06	mujer	5	2	2011	si		dos o más veces al día	si	no	no	no	no	no	no	no	si	0	0								si	2	2	45	2	0	7	1	1	1	0		3	0	0	si	5	si
rural	03	030253900201	03025390020101	030253900201011	03025390020101103	03	hombre	21	9	2011	si		dos o más veces al día	si	no	si	no	no	si	no	no	si	2	0								si	2	2	40	1	0	7	2	7	2	2	1	1	3	1	si	5	si
rural	03	030253900201	03025390020107	030253900201071	03025390020107105	05	hombre	21	2	2013	no	no tiene tiempo	dos o más veces al día	si	no	no	si	si	no	no	no	si	7	5	20	20	20	20	20			si	2	2	40	1	30	7	3	3	2	1	1	3	0	2	si	5	si
rural	03	030253900201	03025390020112	030253900201121	03025390020112104	04	mujer	26	10	2010	si		una vez al día	si	no	no	no	no	no	no	no	si	1	0								si	1	1	40	2	2	7	1	2	1	2	1	2	1	1	si	5	si
rural	03	030253900201	03025390020115	030253900201151	03025390020115102	02	mujer	3	12	2011	si		dos o más veces al día	si	no	no	si	no	no	no	no	si	3	0								si	1	1	40	1	0	7	3	7	1	1	1	2	5	5	si	5	si
rural	03	030253900201	03025390020117	030253900201171	03025390020117103	03	hombre	7	11	2010	si		dos o más veces al día	si	si	si	si	no	no	no	no	si	2	0								si	2	2	40	1	0	7	2	7	2	2	1	3	2	5	si	5	si
rural	03	030253900401	03025390040102	030253900401021	03025390040102104	04	hombre	11	9	2013	no	no es necesario	dos o más veces al día	si	no	no	no	no	no	no	no	si	0	5	20	20	20	20	20			si	2	2	40	4	0	4	1	2	1	0		4	1	1	si	5	si
rural	03	030253900401	03025390040106	030253900401061	03025390040106104	04	mujer	24	2	2010	no	no es necesario	dos o más veces al día	si	no	no	no	no	no	no	no	si	6	5	5	5	5	5	5			si	2	2	40	1	0	7	1	7	1	1	2	3	0	0	si	5	si
rural	03	030253900401	03025390040107	030253900401071	03025390040107103	03	hombre	22	6	2011	no	no es necesario	dos o más veces al día	si	no	no	no	no	no	no	no	si	2	0								si	2	2	40	2	5	5	1	3	2	2	1	6	0	3	si	3	si
urbano	03	030350001501	03035000150101	030350001501011	03035000150101104	04	hombre	21	11	2010	no	precios altos	dos o más veces al día	si	no	si	no	no	no	no	no	si	0	0								si	3	3	45	3	0	2	2	3	3	2	2	1	0	0	no		si
urbano	03	030350001501	03035000150104	030350001501041	03035000150104102	02	hombre	1	1	2007	si		dos o más veces al día	si	no	no	si	no	no	no	no	si	5	5	20	20	20	20	20			si	1	2	45	1	0	5	1	3	2	0		2	2	0	si	5	si
urbano	03	030350001501	03035000150106	030350001501061	03035000150106103	03	mujer	28	4	2008	si		dos o más veces al día	si	si	no	no	no	no	no	no	si	2	5	7	7	7	7	7			si	2	3	45	1	30	4	1	5	1	2	1	4	2	3	no		si
urbano	03	030350001501	03035000150111	030350001501111	03035000150111106	06	mujer	3	9	2012	si		dos o más veces al día	si	no	no	no	no	no	no	no	si	2	5	10	10	10	10	10			si	2	2	45	1	0	7	2	3	2	2	2	1	0	0	no		si
urbano	03	030350001501	03035000150116	030350001501161	03035000150116103	03	hombre	5	9	2013	si		dos o más veces al día	si	si	no	no	no	no	no	no	si	2	0								si	3	3	45	2	0	2	1	2	1	2	2	1	2	2	no		si
urbano	03	030350001501	03035000150117	030350001501171	03035000150117104	04	mujer	6	10	2011	si		una vez al día	si	si	si	no	no	no	si	no	si	4	5	5	5	5	5	5			si	1	2	45	0	30	7	2	7	1	0		1	1	2	si	5	si
urbano	03	030350002001	03035000200106	030350002001061	03035000200106103	03	mujer	25	11	2008	si		dos o más veces al día	si	no	si	no	no	no	no	no	si	2	0								si	2	2	45	2	0	3	2	5	1	1	1	3	1	3	si	5	si
urbano	03	030350002001	03035000200109	030350002001091	03035000200109104	04	mujer	1	12	2011	si		una vez al día	si	si	no	no	no	no	no	no	si	0	2			10		10			si	4	4	45	1	0	3	1	2	1	6	1	0	0	2	si	5	si
urbano	03	030350002001	03035000200112	030350002001121	03035000200112105	05	mujer	12	8	2013	si		dos o tres veces por semana	si	no	no	no	no	no	no	no	si	3	0								si	3	3	45	3	0	5	3	3	1	0		1	0	0	no		si
urbano	03	030350002001	03035000200114	030350002001141	03035000200114105	05	mujer	3	12	2007	si		dos o tres veces por semana	si	no	si	no	no	no	no	no	si	0	5	20	20	20	20	20			si	3	3	45	2	0	0		0		1	1	1	0	1	no		si
urbano	03	030350002001	03035000200116	030350002001161	03035000200116105	05	hombre	22	11	2008	si		dos o más veces al día	si	no	no	no	si	no	si	no	si	3	5	10	10	10	10	10			si	2	2	45	1	0	7	3	4	1	0		1	1	1	no		si
urbano	03	030350002002	03035000200204	030350002002041	03035000200204105	05	hombre	22	2	2013	si		dos o más veces al día	si	si	no	no	no	no	no	no	si	3	0								si	3	3	40	2	30	4	2	5	4	1	1	1	1	1	si	5	si
urbano	03	030350002101	03035000210106	030350002101061	03035000210106102	02	mujer	11	9	2009	si		dos o más veces al día	si	no	no	no	si	no	no	no	si	1	0								si	3	3	45	4	0	7	1	4	1	1	3	1	1	3	si	5	si
urbano	03	030350002101	03035000210107	030350002101071	03035000210107104	04	mujer	28	11	2011	si		dos o más veces al día	si	si	no	no	si	no	no	no	si	1	0								si	3	5	40	1	1	7	2	1	1	0		2	0	0	si	5	si
urbano	03	030350002101	03035000210110	030350002101101	03035000210110103	03	hombre	16	12	2013	si		dos o más veces al día	si	no	no	no	no	no	no	no	si	3	0								si	2	2	40	1	0	3	1	4	1	2	1	2	0	4	si	5	si
urbano	03	030350002101	03035000210111	030350002101111	03035000210111105	05	mujer	21	3	2013	si		dos o más veces al día	si	si	no	no	no	no	no	no	si	1	0								si	3	5	45	1	0	7	1	3	1	2	2	3	1	3	si	5	si
urbano	03	030350002101	03035000210115	030350002101151	03035000210115103	03	hombre	27	8	2009	no	precios altos	dos o más veces al día	si	no	si	no	si	no	no	no	si	3	0								si	1	2	40	2	30	4	2	4	2	1	2	1	2	1	si	5	si
urbano	03	030350002101	03035000210117	030350002101171	03035000210117103	03	hombre	11	5	2009	si		dos o más veces al día	si	no	si	no	no	no	si	no	si	0	0								si	4	4	45	3	30	5	1	2	1	0		2	1	0	si	5	si
urbano	03	030350002501	03035000250101	030350002501011	03035000250101103	03	hombre	12	5	2013	si		dos o más veces al día	si	no	no	no	no	no	no	no	si	2	0								si	3	3	40	3	0	2	3	0		7	2	3	0	1	no		si
urbano	03	030350002501	03035000250102	030350002501021	03035000250102103	03	mujer	19	2	2012	si		dos o más veces al día	si	si	no	no	no	no	no	no	si	0	0								si	3	3	45	1	0	7	1	7	1	2	1	3	2	2	no		si
urbano	03	030350002501	03035000250112	030350002501121	03035000250112103	03	mujer	22	6	2010	si		dos o más veces al día	si	no	no	no	si	no	no	no	si	5	5	10	10	10	10	10			si	3	3	45	3	0	7	1	0		0		1	0	0	si	2	no
urbano	03	030350002501	03035000250113	030350002501131	03035000250113102	02	hombre	11	9	2012	si		dos o más veces al día	si	no	no	no	no	no	no	no	si	2	0								si	3	3	40	1	0	7	2	7	1	1	1	1	1	2	no		si
urbano	03	030350002501	03035000250114	030350002501141	03035000250114103	03	mujer	3	2	2010	si		dos o más veces al día	si	no	no	no	no	no	no	no	si	1	5	40	40	40	40	40			si	4	5	40	2	0	7	3	7	2	7	1	1	0	3	no		si
urbano	03	030350002501	03035000250114	030350002501142	03035000250114203	03	mujer	13	9	2009	si		dos o más veces al día	si	si	no	no	no	no	no	no	si	2	0								si	2	4	45	1	0	7	4	7	3	1	1	3	1	2	no		si
rural	03	030353900901	03035390090101	030353900901012	03035390090101203	03	hombre	27	12	2009	si		dos o más veces al día	si	no	si	no	no	no	no	no	si	7	0								si	5	5	45	0	30	7	4	7	3	4	2	3	1	1	si	5	no
rural	03	030353900901	03035390090103	030353900901031	03035390090103107	07	mujer	23	12	2009	si		dos o tres veces por semana	si	si	no	no	no	no	no	no	si	7	5	20	20	20	20	20			si	2	2	40	1	0	7	1	7	2	3	1	2	0	2	si	5	no
rural	03	030353900901	03035390090104	030353900901041	03035390090104104	04	hombre	23	3	2013	si		dos o más veces al día	si	si	no	no	no	no	no	no	si	2	5	20	20	20	20	20			si	2	2	45	0	30	3	1	3	1	0		2	2	5	si	5	no
rural	03	030353900901	03035390090107	030353900901071	03035390090107105	05	mujer	19	10	2011	si		dos o más veces al día	si	si	no	no	no	no	no	no	si	2	0								si	3	3	40	1	0	7	1	3	1	1	2	3	1	0	si	5	si
rural	03	030353900901	03035390090108	030353900901081	03035390090108103	03	mujer	27	11	2011	si		dos o más veces al día	si	no	no	no	no	no	no	no	si	3	0								si	3	3	40	2	0	7	1	4	1	5	1	2	4	3	si	5	si
rural	03	030353900901	03035390090112	030353900901121	03035390090112103	03	hombre	12	7	2009	si		una vez al día	si	si	no	no	no	no	no	no	si	6	0								si	4	4	45	4	0	2	1	7	2	1	1	3	5	5	si	5	no
rural	03	030353900901	03035390090114	030353900901141	03035390090114103	03	hombre	12	3	2009	si		dos o más veces al día	si	no	no	no	no	no	no	no	si	3	0								si	4	5	40	1	0	3	3	2	2	0		1	0	3	si	5	no
rural	03	030353900901	03035390090114	030353900901142	03035390090114203	03	mujer	19	6	2013	si		una vez al día	si	si	no	no	no	no	no	no	si	2	0								si	2	2	45	1	0	7	2	3	3	1	1	1	2	2	si	5	si
rural	03	030353900901	03035390090116	030353900901161	03035390090116104	04	hombre	24	6	2011	si		dos o más veces al día	si	no	no	no	no	no	no	no	si	0	5	10	10	10	10	10			si	2	2	45	1	0	5	1	7	1	1	1	2	0	0	si	5	si
rural	03	030354900501	03035490050103	030354900501031	03035490050103102	02	hombre	16	6	2010	no	no es necesario	dos o más veces al día	si	no	no	no	no	no	no	no	si	7	5	13	13	13	13	13			si	2	2	40	2	0	7	1	7	1	2	4	5	0	0	si	5	no
rural	03	030354900501	03035490050104	030354900501041	03035490050104102	02	hombre	25	4	2010	no	otro, ¿cuál?	dos o tres veces por semana	si	no	no	no	no	no	no	no	si	3	5	5	5	5	5	5			si	3	3	40	3	0	3	4	2	2	0		1	5	5	si	5	no
rural	03	030354900501	03035490050106	030354900501061	03035490050106104	04	hombre	6	10	2010	si		dos o más veces al día	si	si	si	no	no	no	no	no	si	7	5	10	10	10	10	10			si	3	3	40	1	0	7	1	7	1	1	1	4	1	3	si	5	si
rural	03	030354900501	03035490050107	030354900501071	03035490050107104	04	hombre	8	12	2011	no	no tiene tiempo	dos o más veces al día	si	si	no	no	no	no	no	no	si	0	5	30	30	30	30	30			si	3	3	40	2	0	7	2	3	2	7	4	2	0	7	si	5	no
rural	03	030354900501	03035490050108	030354900501081	03035490050108103	03	hombre	8	12	2011	no	no tiene tiempo	dos o más veces al día	si	no	si	no	no	no	no	no	si	4	0								si	4	4	40	2	0	7	2	7	2	1	1	2	3	2	si	5	si
rural	03	030354900501	03035490050115	030354900501151	03035490050115103	03	hombre	26	12	2008	si		dos o más veces al día	si	no	no	no	no	no	no	no	si	0	0								si	1	1	45	2	0	7	3	2	2	0		4	0	0	si	3	no
rural	03	030354900501	03035490050118	030354900501181	03035490050118107	07	hombre	10	4	2010	si		dos o más veces al día	si	no	no	no	no	no	no	no	si	7	5	15	15	15	15	15			si	2	2	40	1	3	3	1	3	1	0		4	0	2	si	5	no
rural	03	030355900201	03035590020101	030355900201011	03035590020101106	06	hombre	19	2	2011	no	no es necesario	una vez al día	si	no	no	no	no	no	no	no	si	4	5	10	10	10	10	10			si	3	5	40	3	0	4	3	3	2	1	5	2	2	3	si	5	no
rural	03	030355900201	03035590020107	030355900201071	03035590020107104	04	mujer	6	6	2013	si		dos o más veces al día	si	si	no	no	no	si	si	no	si	7	5	20	20	20	20	20			si	1	1	45	1	0	7	3	1	1	0		5	0	0	si	5	no
rural	03	030355900201	03035590020108	030355900201081	03035590020108104	04	hombre	12	8	2010	no	no hay dentista o establecimiento de servicios de salud cerca	dos o más veces al día	si	no	no	no	no	no	no	no	si	0	5	30	30	30	30	30			si	1	2	45	0	30	1	1	2	1	2	2	2	0	0	si	5	si
rural	03	030355900201	03035590020112	030355900201121	03035590020112103	03	hombre	23	12	2006	si		una vez al día	si	no	no	no	si	no	no	no	si	3	5	10	15	15	15	15			si	1	1	45	0	30	2	1	1	1	0		2	0	7	si	5	no
rural	03	030355900201	03035590020113	030355900201131	03035590020113104	04	mujer	2	1	2012	no	no hay dentista o establecimiento de servicios de salud cerca	dos o más veces al día	si	no	no	no	no	no	no	no	si	0	0								si	2	3	40	3	0	6	2	3	1	1	1	4	1	0	si	5	si
rural	03	030355900301	03035590030105	030355900301051	03035590030105104	04	mujer	4	3	2011	si		dos o más veces al día	si	si	no	no	no	no	no	no	si	0	5	8	8	8	8	8			si	3	3	40	0	30	7	2	3	3	0		0	0	0	no		no
rural	03	030355900301	03035590030106	030355900301061	03035590030106106	06	hombre	28	6	2008	si		una vez al día	si	si	no	no	no	no	no	no	si	0	5	10	10	10	10	10			si	1	2	30	0	10	5	1	7	1	0		1	0	0	si	5	no
rural	03	030355900301	03035590030114	030355900301141	03035590030114102	02	mujer	1	8	2013	no	no tiene dinero	dos o más veces al día	si	no	no	si	si	no	no	no	si	0	5	15	15	15	15	15			si	2	2	45	0	30	3	1	7	1	0		3	3	1	si	5	si
rural	03	030355900701	03035590070106	030355900701061	03035590070106106	06	mujer	5	2	2008	no	no hay dentista o establecimiento de servicios de salud cerca	una vez por semana	no	no	no	no	no	no	no	no	si	5	0								si	3	3	40	1	0	1	2	2	1	2	2	2	1	2	si	5	si
rural	03	030355900701	03035590070115	030355900701151	03035590070115106	06	hombre	21	7	2010	no	no hay dentista o establecimiento de servicios de salud cerca	dos o más veces al día	si	si	si	si	si	si	no	no	si	0	0								si	2	2	40	2	0	7	1	1	1	1	2	1	1	1	no		si
rural	03	030355900701	03035590070117	030355900701171	03035590070117103	03	mujer	24	11	2011	no	no tiene tiempo	dos o más veces al día	si	no	no	no	no	si	no	no	si	5	0								si	2	2	45	1	0	5	3	3	5	5	3	3	2	4	si	5	si
rural	03	030356901101	03035690110104	030356901101041	03035690110104105	05	mujer	28	3	2008	no	no tiene dinero	dos o más veces al día	si	no	no	no	no	no	no	no	si	3	3	20	20	20					si	3	3	40	0	30	7	1	7	1	1	1	3	0	5	si	5	si
rural	03	030356901101	03035690110110	030356901101101	03035690110110104	04	mujer	15	9	2013	si		dos o más veces al día	si	si	no	no	no	no	no	no	si	0	0								si	3	3	45	1	0	1	2	2	1	1	1	4	0	2	si	5	si
rural	03	030356901101	03035690110111	030356901101111	03035690110111104	04	mujer	31	8	2008	si		dos o más veces al día	si	no	no	no	no	no	no	no	si	0	0								si	3	3	40	0	30	7	1	7	1	1	1	2	1	1	si	5	si
rural	03	030356901101	03035690110115	030356901101151	03035690110115105	05	mujer	26	11	2010	si		dos o más veces al día	si	si	no	no	no	no	no	no	si	2	0								si	2	2	40	1	0	7	3	2	1	3	2	1	2	1	si	5	si
rural	03	030357900101	03035790010105	030357900101051	03035790010105103	03	hombre	19	2	2009	si		dos o más veces al día	si	no	no	no	no	no	no	no	si	0	0								si	3	5	40	1	0	2	2	1	1	0		3	0	0	si	5	si
rural	03	030357900101	03035790010109	030357900101091	03035790010109104	04	hombre	24	10	2007	si		dos o más veces al día	si	no	no	no	no	no	no	no	si	0	5	10	10	10	10	10			si	5	5	45	2	0	7	2	7	3	2	2	2	0	1	si	5	si
rural	03	030357900101	03035790010111	030357900101111	03035790010111104	04	mujer	19	6	2010	si		una vez al día	si	si	no	si	no	no	no	no	si	0	5	5	5	5	5	5			si	3	3	45	1	0	3	4	0		0		2	0	0	si	5	no
rural	03	030357900101	03035790010115	030357900101151	03035790010115104	04	hombre	28	10	2010	no	no hay dentista o establecimiento de servicios de salud cerca	dos o más veces al día	si	si	si	no	no	no	no	no	si	5	5	30	30	30	30	30			si	2	2	40	3	0	2	3	1	2	2	1	3	0	5	si	1	si
rural	03	030358000101	03035800010101	030358000101011	03035800010101106	06	mujer	19	3	2010	si		dos o más veces al día	si	si	si	no	no	no	no	no	si	0	5	14	14	14	14	14			si	3	5	40	2	0	0		6	1	2	1	3	0	1	si	5	si
rural	03	030358000101	03035800010103	030358000101031	03035800010103105	05	mujer	13	6	2007	si		dos o más veces al día	si	no	no	no	no	no	no	no	si	0	5	13	13	13	13	13			si	2	3	40	2	0	3	2	2	1	1	1	3	0	3	si	4	si
rural	03	030358000101	03035800010105	030358000101051	03035800010105104	04	mujer	23	11	2010	si		dos o más veces al día	si	no	no	no	no	no	no	no	si	1	5	30	30	30	30	30			si	2	2	45	2	0	7	1	4	1	1	1	7	0	1	si	5	si
rural	03	030358000101	03035800010113	030358000101131	03035800010113105	05	mujer	21	1	2009	no	no hay dentista o establecimiento de servicios de salud cerca	dos o más veces al día	si	no	no	no	no	no	no	no	si	4	5	5	5	5	5	5			si	3	3	40	2	0	1	1	2	1	0		4	0	1	si	5	si
rural	03	030358000101	03035800010117	030358000101171	03035800010117106	06	mujer	12	4	2008	no	no tiene dinero	dos o más veces al día	si	si	si	no	no	no	no	no	si	0	5	15	15	15	15	15			si	2	2	40	3	0	1	1	4	3	1	1	4	0	6	si	1	si
rural	03	030358000101	03035800010118	030358000101181	03035800010118103	03	hombre	23	2	2007	si		dos o más veces al día	no	no	no	no	no	no	no	no	si	7	5	5	5	5	5	5			si	3	5	40	4	0	4	3	3	3	0		2	1	1	si	5	si
rural	03	030361900601	03036190060103	030361900601031	03036190060103103	03	hombre	2	5	2011	si		dos o más veces al día	si	no	si	no	no	si	si	no	si	2	5	10	10	10	10	10			si	3	3	40	1	0	3	2	3	2	1	1	3	0	2	si	5	si
rural	03	030361900601	03036190060105	030361900601051	03036190060105106	06	mujer	19	1	2008	si		una vez al día	si	si	si	si	no	no	no	no	si	1	5	25	25	25	25	25			si	2	2	40	1	0	3	2	3	1	0		2	0	3	si	5	si
rural	03	030361900601	03036190060113	030361900601131	03036190060113104	04	mujer	25	12	2008	si		una vez al día	si	no	no	no	no	no	no	no	si	1	5	15	15	15	15	15			si	2	2	40	0	30	2	1	1	1	2	1	3	0	1	si	2	si
rural	03	030362900201	03036290020101	030362900201011	03036290020101103	03	hombre	22	6	2009	si		dos o más veces al día	no	no	no	no	no	no	no	no	si	0	5	10	10	10	10	10			si	1	1	45	4	0	7	1	2	1	3	1	3	3	3	si	5	si
rural	03	030362900201	03036290020103	030362900201031	03036290020103106	06	hombre	6	1	2007	no	no hay dentista o establecimiento de servicios de salud cerca	nunca		si	si	no	si	no	no	no	si	1	5	15	15	15	15	15			si	3	3	45	1	0	2	1	1	1	0		2	3	2	si	5	no
rural	03	030362900201	03036290020104	030362900201041	03036290020104105	05	mujer	22	3	2011	no	no hay dentista o establecimiento de servicios de salud cerca	una vez al día	si	no	no	no	no	no	no	no	si	0	5	10	10	10	10	10			no				1	0	4	1	3	1	0		1	0	0	si	5	si
rural	03	030362900201	03036290020105	030362900201051	03036290020105105	05	hombre	30	3	2007	no	no es necesario	dos o más veces al día	si	no	no	no	no	no	no	no	si	0	5	22	22	22	22	22			si	2	2	45	1	30	2	3	4	4	0		1	0	2	si	2	si
rural	03	030362900201	03036290020108	030362900201081	03036290020108103	03	mujer	2	1	2010	si		dos o más veces al día	si	si	si	no	no	si	si	no	si	6	5	10	10	10	10	10			si	1	1	45	1	0	1	1	1	2	0		1	1	1	si	5	no
rural	03	030362900201	03036290020110	030362900201101	03036290020110103	03	mujer	1	1	2010	no	no tiene tiempo	dos o más veces al día	si	no	no	no	no	no	no	no	si	0	5	10	10	10	10	10			si	2	2	40	3	0	2	1	2	1	1	1	3	1	0	si	5	no
rural	03	030362900201	03036290020113	030362900201131	03036290020113106	06	hombre	12	12	2012	no	no tiene tiempo	una vez al día	no	no	no	no	no	no	no	no	si	0	5	15	15	15	15	15			si	2	3	40	0	30	0		2	1	2	1	8	1	0	si	5	si
rural	03	030363900301	03036390030101	030363900301011	03036390030101103	03	hombre	2	3	2013	si		dos o más veces al día	si	si	si	si	no	no	si	no	si	4	5	25	25	25	25	25			si	2	2	45	0	30	2	2	0		0		2	0	3	si	5	no
rural	03	030363900301	03036390030109	030363900301091	03036390030109103	03	mujer	1	12	2010	si		dos o más veces al día	si	no	si	si	si	no	no	no	si	0	5	5	5	5	5	5			si	1	1	45	1	0	3	1	3	2	1	1	3	1	2	si	5	si
rural	03	030363900301	03036390030111	030363900301111	03036390030111106	06	mujer	26	4	2010	no	no tiene tiempo	dos o más veces al día	si	no	no	no	si	si	no	no	si	0	0								si	2	2	40	0	0	3	1	1	2	0		2	0	0	si	5	si
rural	03	030363900301	03036390030112	030363900301121	03036390030112102	02	mujer	27	11	2010	si		dos o tres veces por semana	si	si	no	no	no	no	no	no	si	0	1	10							si	1	1	40	1	0	2	1	0		1	1	2	0	2	si	5	no
rural	03	030363900301	03036390030113	030363900301131	03036390030113103	03	mujer	29	4	2007	si		dos o más veces al día	si	si	no	no	no	no	no	no	si	0	5	20	20	20	20	20			si	2	3	40	3	30	4	2	3	1	0		5	0	0	si	5	no
urbano	03	030450000201	03045000020101	030450000201011	03045000020101105	05	mujer	26	4	2011	si		dos o más veces al día	si	si	no	no	no	no	no	no	si	0	0								si	2	4	45	4	0	2	2	2	1	2	2	1	0	3	no		si
urbano	03	030450000201	03045000020102	030450000201021	03045000020102103	03	mujer	30	1	2009	no	no es necesario	dos o más veces al día	si	no	no	no	no	no	no	no	si	0	3	10	15			10			si	2	2	45	2	0	2	1	3	4	0		4	1	0	no		si
urbano	03	030450000201	03045000020111	030450000201111	03045000020111104	04	hombre	26	6	2011	si		dos o más veces al día	si	no	no	no	no	no	no	no	si	7	5	10	10	10	10	10			si	2	2	40	2	0	3	1	3	1	1	3	4	0	5	si	3	si
urbano	03	030450000201	03045000020112	030450000201121	03045000020112104	04	hombre	2	4	2010	no	no tiene tiempo	dos o tres veces por semana	si	no	no	no	no	no	no	no	si	3	5	5	5	5	5	5			si	3	3	40	1	0	7	1	7	1	2	1	5	1	0	si	5	si
urbano	03	030450000201	03045000020113	030450000201131	03045000020113103	03	mujer	4	2	2007	no	no es necesario	dos o más veces al día	si	no	no	no	no	no	no	no	si	2	5	12	12	12	12	12			si	2	3	40	2	0	3	1	5	1	0		1	0	5	si	5	si
urbano	03	030450000301	03045000030104	030450000301041	03045000030104105	05	hombre	14	2	2013	no	no es necesario	una vez al día	si	no	no	no	no	no	no	no	si	1	5	5	5	5	5	5			si	2	2	45	1	0	2	2	0		2	2	3	0	5	si	1	si
urbano	03	030450000301	03045000030110	030450000301101	03045000030110104	04	hombre	5	1	2010	si		una vez al día	si	si	no	no	no	no	no	no	si	2	1		30						si	2	2	45	3	0	5	1	1	1	7	3	1	1	7	si	5	si
urbano	03	030450000301	03045000030117	030450000301171	03045000030117104	04	hombre	11	4	2010	si		dos o más veces al día	si	si	no	no	no	no	no	no	si	0	0								si	1	2	45	1	0	1	3	1	1	1	2	6	0	6	no		si
urbano	03	030450001201	03045000120101	030450001201011	03045000120101103	03	mujer	15	2	2012	si		dos o más veces al día	si	si	si	no	no	no	no	no	si	5	5	15	15	15	15	15			si	2	2	45	1	0	5	2	3	3	3	3	4	1	2	no		si
urbano	03	030450001201	03045000120102	030450001201021	03045000120102104	04	hombre	7	6	2013	no	no tiene tiempo	dos o tres veces por semana	si	no	no	si	no	si	no	no	si	3	5	10	10	10	10	10			si	2	2	40	2	0	3	3	4	3	0		0	0	2	no		no
urbano	03	030450001201	03045000120103	030450001201031	03045000120103103	03	mujer	5	10	2008	si		dos o más veces al día	si	no	si	no	no	si	no	no	si	3	0								si	2	2	45	2	0	7	4	1	1	2	2	4	1	2	si	5	si
urbano	03	030450001201	03045000120105	030450001201051	03045000120105104	04	hombre	11	3	2007	no	no tiene tiempo	dos o más veces al día	si	si	si	no	no	si	no	no	si	5	5	30	25	10	10	30			si	3	3	40	2	0	2	1	0		0		2	0	2	no		si
urbano	03	030450001201	03045000120106	030450001201061	03045000120106104	04	hombre	4	11	2009	si		una vez al día	si	si	no	no	no	no	no	si	si	3	5	15	15	15	15	15			si	2	2	40	1	0	4	1	1	1	0		3	1	2	si	5	si
urbano	03	030450001201	03045000120108	030450001201081	03045000120108104	04	hombre	20	4	2010	no	no hay dentista o establecimiento de servicios de salud cerca	dos o más veces al día	si	no	no	no	no	no	no	no	si	4	5	5	5	5	5	5			si	3	3	40	0	0	1	1	0		1	1	2	0	0	no		si
urbano	03	030450001201	03045000120109	030450001201091	03045000120109104	04	mujer	5	3	2012	no	no tiene dinero	dos o más veces al día	si	si	no	no	no	no	si	no	si	7	5	10	10	10	10	10			si	2	2	45	1	0	2	1	3	1	1	1	5	0	1	si	5	si
urbano	03	030450001201	03045000120113	030450001201131	03045000120113103	03	mujer	14	3	2007	si		dos o más veces al día	si	si	si	no	no	si	no	no	si	1	5	15	15	15	15	15			si	1	3	45	0	30	1	3	7	2	7	3	1	3	7	si	5	si
urbano	03	030450001201	03045000120114	030450001201141	03045000120114103	03	hombre	10	6	2010	si		una vez al día	si	si	no	no	no	no	no	no	si	1	5	5	5	5	5	5			si	2	2	40	1	0	3	1	2	1	1	2	5	0	1	si	5	si
urbano	03	030450001201	03045000120115	030450001201151	03045000120115104	04	hombre	16	6	2008	si		dos o más veces al día	si	no	no	no	si	no	no	no	si	2	5	20	20	20	20	20			si	2	2	40	3	0	5	2	2	2	6	1	1	5	3	si	5	si
urbano	03	030450001601	03045000160101	030450001601011	03045000160101103	03	mujer	10	8	2011	si		dos o más veces al día	si	no	no	no	no	no	no	no	si	7	0								si	2	4	40	1	0	3	1	7	1	1	1	4	1	1	no		si
urbano	03	030450001601	03045000160109	030450001601091	03045000160109103	03	hombre	26	4	2013	si		dos o más veces al día	si	si	no	no	no	no	no	no	si	3	0								si	2	2	40	2	0	7	1	4	1	4	4	3	1	2	no		si
urbano	03	030450001601	03045000160114	030450001601141	03045000160114103	03	mujer	4	7	2013	no	otro, ¿cuál?	dos o tres veces por semana	si	no	no	si	no	no	no	no	si	0	0								si	2	2	40	0	40	7	1	2	2	0		1	0	0	si	5	no
urbano	03	030450001601	03045000160116	030450001601161	03045000160116105	05	hombre	19	10	2007	no	no es necesario	dos o más veces al día	si	no	no	no	no	no	no	no	si	0	0								si	2	5	45	2	0	5	1	7	1	4	4	8	2	3	no		si
urbano	03	030450002801	03045000280105	030450002801051	03045000280105103	03	hombre	23	6	2010	no	no es necesario	una vez al día	si	no	no	no	no	no	no	no	si	2	5	25	25	25	25	25			si	2	2	45	3	0	4	2	4	3	3	2	4	2	4	si	5	si
urbano	03	030450002801	03045000280109	030450002801091	03045000280109103	03	mujer	6	6	2009	no	no tiene tiempo	una vez al día	si	no	no	no	no	no	no	no	si	2	2			25		25			si	2	2	45	3	0	4	2	3	2	4	3	3	3	3	no		si
urbano	03	030450002801	03045000280116	030450002801161	03045000280116103	03	hombre	14	1	2008	no	no es necesario	dos o tres veces por semana	si	no	no	no	no	no	no	no	no	1	77												3	0	4	2	7	1	5	4	4	0	0	no asiste a clases
urbano	03	030450003101	03045000310101	030450003101011	03045000310101103	03	hombre	7	3	2007	no	no tiene tiempo	dos o más veces al día	si	no	no	no	no	no	no	no	si	2	0								si	4	4	40	5	0	0		7	1	1	1	2	0	3	no		si
urbano	03	030450003101	03045000310102	030450003101021	03045000310102102	02	hombre	10	5	2010	si		una vez por semana	si	si	no	si	no	si	no	no	si	3	5	15	15	15	15	15			si	3	3	40	0	30	7	3	2	2	0		4	0	0	si	5	si
urbano	03	030450003101	03045000310103	030450003101031	03045000310103102	02	mujer	12	11	2009	si		dos o más veces al día	si	no	no	no	no	no	no	no	si	3	0								no				0	30	5	5	1	1	1	1	3	0	0	si	3	si
urbano	03	030450003101	03045000310106	030450003101061	03045000310106104	04	hombre	25	3	2010	si		dos o más veces al día	si	no	no	no	no	no	no	no	si	0	5	5	5	5	5	5			si	2	2	45	1	0	7	1	7	1	2	1	6	1	3	si	5	si
urbano	03	030450003101	03045000310107	030450003101071	03045000310107104	04	mujer	20	8	2011	no	no tiene dinero	dos o tres veces por semana	si	si	no	si	no	si	no	no	si	0	5	15	15	15	15	15			si	1	1	40	6	0	7	1	5	1	1	2	3	0	1	si	3	si
urbano	03	030450003101	03045000310108	030450003101081	03045000310108105	05	hombre	8	3	2007	si		dos o más veces al día	si	si	no	no	si	no	no	no	si	0	0								si	2	2	40	3	0	7	2	1	1	7	2	4	0	1	no		si
urbano	03	030450003101	03045000310111	030450003101111	03045000310111103	03	hombre	1	10	2010	si		dos o más veces al día	si	no	no	no	no	no	no	no	si	3	5	12	12	12	12	12			si	5	5	45	1	0	3	2	0		1	1	5	0	7	si	3	si
urbano	03	030450003201	03045000320101	030450003201011	03045000320101108	08	hombre	30	11	2008	no	no es necesario	una vez al día	si	no	no	no	no	no	no	no	si	2	5	15	15	15	15	15			si	2	2	40	0	30	1	1	0		0		2	1	1	no		si
urbano	03	030450003201	03045000320103	030450003201031	03045000320103104	04	hombre	19	3	2013	si		dos o más veces al día	si	no	no	no	no	no	no	no	si	2	5	11	11	11	11	11			si	2	2	45	0	34	2	3	2	1	2	2	4	1	4	si	5	si
urbano	03	030450003201	03045000320106	030450003201061	03045000320106103	03	hombre	19	6	2008	no	no es necesario	dos o tres veces por semana	si	no	no	no	no	no	no	no	si	2	3		15	15	15				si	2	3	45	1	5	2	4	1	1	0		4	2	1	si	1	no
urbano	03	030450003201	03045000320112	030450003201121	03045000320112103	03	mujer	5	6	2008	no	no es necesario	una vez por semana	si	no	no	no	no	no	no	no	si	2	0								si	1	4	40	0	30	3	2	2	1	4	3	3	2	2	si	5	si
urbano	03	030450003201	03045000320114	030450003201141	03045000320114103	03	hombre	15	12	2010	si		dos o más veces al día	si	no	si	no	no	no	no	no	si	7	0								si	2	2	45	1	0	7	4	7	4	7	4	8	1	2	si	5	si
urbano	03	030450003201	03045000320116	030450003201161	03045000320116103	03	hombre	1	7	2011	si		dos o tres veces por semana	si	no	si	no	si	no	si	no	si	0	3		5	5		5			si	2	2	45	2	0	1	1	1	2	2	3	6	1	1	si	2	si
urbano	03	030450003201	03045000320117	030450003201171	03045000320117104	04	mujer	13	2	2013	no	no tiene tiempo	dos o más veces al día	si	no	no	no	no	no	no	no	si	6	5	13	13	13	13	13			si	2	2	40	0	30	2	1	3	2	2	1	4	1	1	si	5	no
urbano	03	030450003201	03045000320118	030450003201181	03045000320118104	04	mujer	21	11	2010	no	no hay dentista o establecimiento de servicios de salud cerca	dos o más veces al día	si	si	si	si	si	no	si	no	si	3	5	10	10	10	10	10			si	2	2	45	1	40	3	3	3	5	2	2	3	1	3	si	5	si
urbano	03	030450003801	03045000380101	030450003801011	03045000380101103	03	hombre	12	3	2013	si		dos o más veces al día	si	si	no	si	no	no	no	no	no	5	5	10	10	10	10	10			si	2	2	45	2	0	7	1	3	1	1	1	8	2	3	si	5	si
urbano	03	030450003801	03045000380104	030450003801041	03045000380104103	03	mujer	22	10	2009	si		dos o más veces al día	si	si	no	no	no	no	no	no	si	3	0								si	2	2	45	1	0	3	1	3	1	2	1	2	1	5	si	1	si
urbano	03	030450003801	03045000380107	030450003801071	03045000380107103	03	mujer	31	3	2010	si		dos o más veces al día	si	no	no	no	no	no	no	no	si	5	5	5	5	5	5	5			si	4	4	40	2	0	1	2	2	2	1	1	1	1	7	si	5	si
urbano	03	030450003801	03045000380109	030450003801091	03045000380109103	03	mujer	1	12	2010	no	no tiene tiempo	dos o más veces al día	si	no	no	no	si	no	no	no	si	1	0								si	3	3	45	2	0	2	2	3	1	2	1	5	0	0	no		si
urbano	03	030450003801	03045000380110	030450003801101	03045000380110102	02	hombre	23	8	2011	si		dos o más veces al día	si	no	si	si	no	no	no	no	si	2	5	10	10	10	10	10			si	2	2	40	0	5	2	2	2	1	2	2	2	1	1	no		si
urbano	03	030450003801	03045000380113	030450003801131	03045000380113103	03	hombre	25	8	2011	no	precios altos	dos o más veces al día	si	no	no	no	no	no	no	no	si	0	5	10	10	10	10	10			si	2	4	40	4	0	5	1	0		5	1	2	1	5	si	5	si
urbano	03	030450003801	03045000380114	030450003801141	03045000380114104	04	mujer	18	12	2011	si		dos o más veces al día	si	no	no	no	no	no	no	no	si	0	5	30	45	60	20	10			si	2	2	40	1	0	7	1	3	1	0		5	2	1	si	5	si
urbano	03	030450003801	03045000380116	030450003801161	03045000380116103	03	hombre	15	10	2011	si		dos o más veces al día	si	no	no	no	no	no	no	si	si	2	5	10	10	10	10	10			si	2	2	45	1	0	2	2	2	1	1	1	2	1	2	si	5	si
urbano	03	030450003801	03045000380117	030450003801171	03045000380117103	03	mujer	20	10	2013	si		dos o más veces al día	si	no	no	no	no	no	no	no	si	4	0								si	4	4	45	2	0	7	1	7	1	3	1	2	1	2	si	5	si
urbano	03	030450004801	03045000480101	030450004801011	03045000480101103	03	mujer	6	5	2011	si		dos o más veces al día	si	si	no	no	no	no	si	no	si	7	5	15	15	15	15	15			si	2	2	40	1	0	7	2	0		3	1	4	0	0	si	5	si
urbano	03	030450004801	03045000480102	030450004801021	03045000480102107	07	mujer	20	1	2012	si		una vez al día	si	no	no	no	no	no	no	no	si	2	5	10	10	10	10	10			si	2	2	45	1	0	7	1	1	3	0		3	0	0	si	2	si
urbano	03	030450004801	03045000480104	030450004801041	03045000480104105	05	mujer	14	12	2012	si		dos o más veces al día	si	no	no	no	no	no	no	no	si	7	2	10	10						si	2	2	40	1	0	7	1	0		0		3	0	0	si	5	si
urbano	03	030450004801	03045000480108	030450004801081	03045000480108104	04	hombre	31	1	2013	si		dos o más veces al día	si	si	si	no	no	no	no	no	si	7	5	12	12	12	12	12			si	2	2	45	4	0	7	2	7	4	4	1	1	0	0	no		si
urbano	03	030450004801	03045000480109	030450004801091	03045000480109104	04	mujer	8	9	2009	si		dos o más veces al día	si	si	no	no	no	no	no	no	si	1	0								si	2	4	45	0	0	7	4	7	1	1	1	4	0	3	no		si
urbano	03	030450004801	03045000480112	030450004801121	03045000480112104	04	hombre	16	8	2008	si		dos o más veces al día	si	si	no	no	no	no	no	no	si	0	5	10	10	10	10	10			si	2	2	45	0	30	7	3	2	2	0		3	1	2	si	5	si
urbano	03	030450004801	03045000480114	030450004801141	03045000480114105	05	hombre	10	3	2012	si		dos o más veces al día	si	no	no	no	si	no	no	no	si	0	0								si	2	2	45	1	0	7	2	7	1	0		4	0	1	si	5	si
urbano	03	030450005201	03045000520106	030450005201061	03045000520106104	04	mujer	27	3	2007	no	no es necesario	dos o más veces al día	si	no	no	no	no	no	no	no	si	2	5	10	10	10	10	10			si	2	2	45	1	0	3	4	7	3	7	2	1	1	4	si	5	si
urbano	03	030450005201	03045000520108	030450005201081	03045000520108103	03	mujer	17	4	2012	si		una vez al día	si	si	si	no	no	no	no	no	si	2	2			15	15				si	2	2	45	4	0	1	3	2	3	1	2	3	1	2	no		si
urbano	03	030450005201	03045000520109	030450005201092	03045000520109203	03	mujer	22	11	2012	no	no tiene tiempo	dos o tres veces por semana	si	si	si	no	no	no	no	no	si	0	5	10	10	10	10	10			si	5	5	45	2	0	2	2	1	2	0		4	3	5	si	2	si
urbano	03	030450005201	03045000520110	030450005201101	03045000520110103	03	hombre	3	3	2009	si		dos o más veces al día	si	si	no	no	no	no	no	no	si	5	0								si	2	2	40	1	0	0		0		2	2	8	2	0	si	5	si
urbano	03	030450005201	03045000520112	030450005201121	03045000520112108	08	mujer	31	1	2007	no	no es necesario	dos o más veces al día	si	no	no	no	no	no	no	no	si	2	5	15	15	15	15	15			si	2	2	45	2	0	1	1	0		1	1	4	0	1	si	5	si
urbano	03	030450005201	03045000520114	030450005201141	03045000520114104	04	mujer	16	6	2007	no	no es necesario	dos o más veces al día	si	no	no	no	no	no	no	no	si	1	5	15	15	15	15	15			si	2	2	45	1	0	2	1	0		3	4	1	2	2	si	1	si
urbano	03	030450006001	03045000600101	030450006001011	03045000600101104	04	mujer	13	8	2008	si		dos o más veces al día	si	si	si	si	si	no	no	no	si	2	5	10	10	10	10	10			si	1	2	40	2	0	7	1	0		1	1	3	1	0	si	5	si
urbano	03	030450006001	03045000600103	030450006001031	03045000600103106	06	hombre	15	2	2007	no	otro, ¿cuál?	una vez al día	si	no	no	no	no	no	no	no	si	0	0								no				5	0	0		0		7	2	5	7	7	si	3	si
urbano	03	030450006001	03045000600104	030450006001041	03045000600104103	03	hombre	10	8	2008	si		dos o más veces al día	si	no	si	no	no	no	no	si	si	6	5	5	5	5	5	5			si	2	2	45	1	0	7	3	3	2	1	1	3	0	3	si	5	si
urbano	03	030450006001	03045000600107	030450006001071	03045000600107104	04	hombre	9	6	2011	si		dos o más veces al día	si	si	no	si	no	no	no	no	si	7	5	5	5	5	5	5			si	1	1	45	2	0	7	2	7	2	2	1	2	0	0	si	5	si
urbano	03	030450006001	03045000600108	030450006001081	03045000600108102	02	mujer	3	5	2009	si		dos o más veces al día	si	si	no	no	no	no	no	no	si	1	5	5	5	5	5	5			si	2	2	45	2	0	2	5	2	2	2	2	1	2	1	si	4	si
urbano	03	030450006001	03045000600109	030450006001091	03045000600109102	02	hombre	30	4	2012	si		dos o más veces al día	si	no	no	no	no	no	no	no	si	7	0								si	1	1	45	1	0	4	2	4	1	3	1	1	2	2	si	5	si
urbano	03	030450006001	03045000600110	030450006001101	03045000600110106	06	mujer	7	1	2010	no	no tiene dinero	una vez al día	si	si	no	no	no	no	no	no	si	7	5	15	15	15	15	15			si	2	2	40	2	0	7	1	5	1	4	4	3	0	7	si	1	si
urbano	03	030450006001	03045000600111	030450006001111	03045000600111102	02	mujer	26	11	2010	si		dos o más veces al día	si	no	no	no	no	no	no	no	si	7	5	13	13	13	13	13			si	2	2	45	2	0	7	1	3	1	3	3	3	2	5	si	5	si
urbano	03	030450006001	03045000600115	030450006001151	03045000600115102	02	mujer	22	10	2013	no	no es necesario	dos o más veces al día	si	no	no	no	no	no	no	no	si	7	5	10	10	10	10	10			no				1	0	7	1	3	1	2	2	4	1	1	si	5	si
urbano	03	030450006001	03045000600117	030450006001171	03045000600117107	07	hombre	19	3	2011	no	no es necesario	una vez al día	si	no	no	no	no	no	no	no	si	0	5	15	15	15	15	15			si	1	1	40	1	0	2	1	3	2	1	1	5	0	0	si	5	si
urbano	03	030450006001	03045000600118	030450006001181	03045000600118104	04	hombre	18	3	2011	si		dos o más veces al día	si	no	no	si	si	si	si	no	si	0	5	20	20	20	20	20			si	3	3	45	4	0	5	1	7	2	0		7	0	5	si	5	si
urbano	03	030450006101	03045000610104	030450006101041	03045000610104102	02	mujer	6	7	2009	no	no tiene tiempo	dos o más veces al día	si	si	no	no	no	no	no	no	si	3	5	10	10	10	10	10			si	2	2	40	1	0	3	2	3	3	2	2	7	1	2	no		si
urbano	03	030450006101	03045000610105	030450006101051	03045000610105103	03	mujer	5	3	2013	no	no es necesario	dos o más veces al día	si	no	no	no	no	no	no	no	si	3	5	10	10	10	10	10			si	1	1	45	1	0	4	2	5	3	2	1	8	1	1	si	5	si
urbano	03	030450006101	03045000610109	030450006101091	03045000610109103	03	hombre	27	11	2006	no	no es necesario	dos o tres veces por semana	si	no	no	no	no	no	no	no	si	1	5	20	20	20	20	20			si	5	5	40	5	0	5	5	0		0		2	0	1	si	5	si
urbano	03	030450006101	03045000610114	030450006101141	03045000610114107	07	hombre	25	4	2013	si		dos o más veces al día	si	no	no	si	no	no	no	no	no	1	0								si	2	2	45	2	0	3	1	1	1	1	1	4	2	3	si	3	si
urbano	03	030450006201	03045000620104	030450006201041	03045000620104108	08	mujer	13	2	2011	si		una vez al día	si	si	si	no	no	no	no	no	si	5	5	10	10	10	10	10			si	2	2	45	1	0	3	2	0		4	3	1	3	3	si	5	si
urbano	03	030450006201	03045000620113	030450006201131	03045000620113102	02	mujer	5	11	2010	no	otro, ¿cuál?	una vez al día	si	si	si	no	si	no	no	no	si	4	5	5	5	5	5	5			si	2	2	40	2	0	3	3	2	1	0		2	0	4	si	5	si
urbano	03	030450006201	03045000620116	030450006201161	03045000620116105	05	hombre	17	12	2012	si		dos o más veces al día	si	no	no	no	no	no	no	no	si	0	5	20	20	20	20	20			si	2	2	45	1	0	1	2	2	3	0		4	0	2	si	5	si
urbano	03	030450006201	03045000620118	030450006201181	03045000620118103	03	mujer	18	2	2011	no	no es necesario	una vez al día	no	no	no	no	no	no	no	no	si	2	5	10	10	10	10	10			si	2	2	45	4	0	4	3	5	3	5	3	3	2	2	no		si
urbano	03	030450006601	03045000660103	030450006601031	03045000660103103	03	mujer	14	9	2012	si		una vez al día	si	si	si	no	no	si	si	no	si	7	0								si	3	3	45	2	0	2	3	1	1	2	1	2	0	7	no		si
urbano	03	030450006601	03045000660104	030450006601041	03045000660104103	03	hombre	26	1	2012	no	no es necesario	dos o tres veces por semana	si	si	no	no	no	no	no	no	si	2	5	10	10	10	10	10			si	2	2	45	1	0	7	3	3	1	1	1	3	0	2	no		si
urbano	03	030450006601	03045000660105	030450006601051	03045000660105105	05	mujer	20	8	2009	si		dos o más veces al día	si	si	no	no	no	no	si	no	si	5	0								si	2	2	45	1	0	6	3	6	3	1	1	5	2	1	no		si
urbano	03	030450006601	03045000660106	030450006601061	03045000660106103	03	mujer	9	12	2008	si		dos o más veces al día	si	si	no	no	si	no	no	no	si	1	5	5	5	5	5	5			si	2	2	45	0	30	7	3	2	2	1	1	3	1	5	no		si
urbano	03	030450006601	03045000660109	030450006601091	03045000660109102	02	mujer	28	9	2008	si		una vez al día	si	si	no	no	si	no	si	no	si	3	5	10	10	10	10	10			si	2	2	45	2	0	3	1	7	1	3	3	2	3	5	no		si
urbano	03	030450006601	03045000660118	030450006601181	03045000660118103	03	hombre	11	12	2008	si		dos o más veces al día	si	si	no	no	no	no	no	no	si	5	5	10	10	10	10	10			si	2	2	45	1	0	3	3	2	1	1	2	1	1	5	si	5	si
rural	03	030450900201	03045090020102	030450900201021	03045090020102102	02	mujer	16	4	2013	si		dos o más veces al día	si	si	si	no	no	si	si	no	si	7	5	15	15	15	15	15			si	2	2	40	2	0	2	2	7	3	2	1	1	0	0	si	5	si
rural	03	030450900201	03045090020104	030450900201041	03045090020104105	05	mujer	25	5	2007	no	no tiene tiempo	una vez al día	si	no	no	no	no	no	no	no	si	0	0								si	2	2	40	1	0	2	1	4	1	5	1	3	0	5	si	5	si
rural	03	030450900201	03045090020105	030450900201051	03045090020105102	02	hombre	26	3	2013	no	no es necesario	dos o más veces al día	si	no	no	no	no	no	no	no	si	7	5	12	12	12	12	12			si	2	2	40	1	0	0		2	2	0		2	1	0	si	5	si
rural	03	030450900201	03045090020107	030450900201071	03045090020107104	04	hombre	12	5	2010	no	no tiene tiempo	dos o más veces al día	si	si	si	no	no	no	no	no	si	3	5	5	5	5	5	5			si	2	2	45	2	0	0		0		0		3	0	0	no		si
rural	03	030450900201	03045090020111	030450900201111	03045090020111103	03	mujer	24	9	2009	si		dos o tres veces por semana	si	no	no	no	no	no	no	no	si	2	0								si	2	2	40	1	0	7	1	3	1	0		3	0	0	no		si
urbano	03	030452000202	03045200020204	030452000202041	03045200020204103	03	hombre	14	2	2012	no	no es necesario	dos o más veces al día	si	no	no	no	no	no	no	no	si	2	5	30	30	30	30	30			si	2	2	40	1	0	1	2	2	1	2	1	4	0	1	si	5	si
urbano	03	030452000202	03045200020205	030452000202051	03045200020205103	03	mujer	12	2	2007	si		dos o más veces al día	si	si	si	no	no	si	no	no	si	2	5	20	20	20	20	20			si	2	2	45	0	50	4	4	2	1	0		2	0	2	si	5	si
urbano	03	030452000202	03045200020207	030452000202071	03045200020207104	04	hombre	15	5	2012	si		dos o más veces al día	si	no	no	no	no	no	no	no	si	3	5	15	15	15	15	15			si	5	5	45	2	0	3	1	5	2	0		1	2	0	si	5	si
urbano	03	030452000202	03045200020210	030452000202101	03045200020210103	03	hombre	18	3	2012	no	no es necesario	dos o más veces al día	si	no	no	no	no	no	no	no	si	2	5	10	10	10	10	10			si	2	2	40	1	0	4	1	3	1	0		2	0	2	si	5	si
urbano	03	030452000202	03045200020213	030452000202131	03045200020213103	03	mujer	26	1	2009	si		dos o más veces al día	si	no	no	no	no	no	no	no	si	3	5	10	10	10	10	10			si	2	2	45	2	0	7	2	3	4	1	1	6	1	7	si	5	si
urbano	03	030452000202	03045200020216	030452000202161	03045200020216103	03	hombre	28	10	2008	no	no tiene tiempo	dos o más veces al día	si	no	no	no	no	no	no	no	si	7	0								si	3	3	45	1	0	3	3	3	3	1	2	5	1	3	si	5	si
urbano	03	030452000202	03045200020217	030452000202171	03045200020217107	07	mujer	11	1	2010	no	no tiene tiempo	dos o más veces al día	si	no	no	no	si	no	no	no	si	7	5	5	5	5	5	5			si	1	1	45	1	0	1	2	3	4	7	1	7	0	3	si	5	si
urbano	03	030452000206	03045200020603	030452000206031	03045200020603103	03	mujer	24	4	2012	si		dos o más veces al día	si	si	si	si	no	no	si	no	si	0	5	5	5	5	5	5			si	1	1	45	0	30	3	1	1	1	5	1	2	0	3	si	2	si
urbano	03	030452000206	03045200020604	030452000206041	03045200020604102	02	mujer	23	6	2007	no	no es necesario	dos o más veces al día	si	no	no	no	no	no	no	no	si	2	5	5	5	5	5	5			si	2	2	45	3	0	3	2	2	1	5	2	4	5	1	si	5	si
urbano	03	030452000206	03045200020606	030452000206061	03045200020606103	03	hombre	22	7	2007	si		dos o más veces al día	si	no	no	no	no	no	no	no	si	1	5	5	5	5	5	5			si	2	2	45	3	0	7	2	1	1	0		0	0	5	si	5	si
urbano	03	030452000206	03045200020608	030452000206081	03045200020608105	05	hombre	1	1	2012	si		dos o más veces al día	si	si	no	no	no	no	no	no	si	1	5	5	5	5	5	5			si	3	3	45	2	0	1	1	1	1	2	2	3	0	3	si	5	si
urbano	03	030452000206	03045200020612	030452000206121	03045200020612103	03	mujer	4	8	2012	no	otro, ¿cuál?	dos o más veces al día	si	no	no	no	no	no	no	no	si	2	0								si	1	2	45	0	30	2	2	0		2	2	2	2	3	si	5	si
rural	03	030452900701	03045290070101	030452900701011	03045290070101103	03	hombre	23	10	2010	si		dos o más veces al día	si	no	no	no	no	no	no	no	si	0	0								si	5	5	40	3	0	2	2	4	2	1	2	3	2	2	si	5	si
rural	03	030452900701	03045290070103	030452900701031	03045290070103103	03	mujer	28	3	2008	si		dos o más veces al día	si	si	no	no	no	si	no	no	si	4	5	10	10	10	10	10			si	2	2	40	2	0	3	2	4	2	1	1	1	1	3	si	5	si
rural	03	030452900701	03045290070109	030452900701091	03045290070109104	04	hombre	4	3	2009	si		dos o más veces al día	si	si	si	no	no	no	no	no	si	7	0								si	3	3	45	0	20	3	1	3	1	2	2	3	3	3	si	5	si
rural	03	030452900701	03045290070110	030452900701101	03045290070110103	03	hombre	28	6	2010	no	no tiene tiempo	dos o más veces al día	si	si	si	no	no	no	no	no	si	3	0								si	5	5	45	2	0	2	1	3	1	0		3	1	1	si	5	si
rural	03	030452900701	03045290070111	030452900701111	03045290070111103	03	hombre	5	7	2009	no	otro, ¿cuál?	una vez al día	si	si	si	si	no	no	no	no	si	2	0								si	2	2	45	1	0	2	2	1	1	2	1	4	5	1	si	5	si
rural	03	030452900701	03045290070115	030452900701151	03045290070115107	07	mujer	13	9	2007	no	no es necesario	una vez al día	si	no	no	no	no	no	no	no	si	0	0								si	1	2	40	1	0	2	1	2	1	0		2	0	1	si	5	si
rural	03	030550900801	03055090080101	030550900801011	03055090080101107	07	mujer	16	2	2013	si		una vez al día	si	no	no	no	si	no	no	no	si	2	0								no				2	0	5	1	2	1	0		2	0	3	no		si
rural	03	030550900801	03055090080104	030550900801041	03055090080104105	05	mujer	23	11	2009	si		una vez al día	si	si	no	no	si	no	no	no	si	7	0								no				0	30	5	2	2	1	2	2	0	0	1	si	5	si
rural	03	030550900801	03055090080112	030550900801121	03055090080112104	04	hombre	25	2	2010	no	no es necesario	dos o más veces al día	si	no	no	no	no	no	no	no	si	0	5	23	23	23	23	23			si	3	3	45	1	0	2	3	2	1	1	1	4	2	3	no		si
rural	03	030550900801	03055090080113	030550900801131	03055090080113103	03	mujer	7	4	2010	no	no tiene tiempo	dos o más veces al día	si	no	no	no	no	no	no	no	si	4	1			20					si	3	3	40	0	15	5	3	3	2	3	1	3	1	3	si	5	si
rural	03	030550901101	03055090110102	030550901101021	03055090110102102	02	hombre	12	6	2008	si		dos o más veces al día	si	si	si	no	si	no	no	no	si	0	5	5	5	5	5	5			si	2	2	40	0	30	4	4	3	1	2	4	2	0	1	si	5	si
rural	03	030550901101	03055090110106	030550901101061	03055090110106104	04	hombre	3	6	2010	si		dos o más veces al día	si	no	no	no	no	no	si	no	si	5	5	15	15	15	15	15			si	2	2	45	1	0	7	4	4	2	0		2	0	5	si	5	si
rural	03	030550901101	03055090110108	030550901101081	03055090110108103	03	hombre	13	3	2013	si		una vez al día	si	si	no	si	no	no	no	no	si	0	5	11	11	11	11	11			si	2	2	45	2	0	7	2	3	2	2	1	2	1	4	si	5	si
rural	03	030550901101	03055090110110	030550901101101	03055090110110103	03	mujer	19	1	2011	si		dos o más veces al día	si	si	no	no	si	no	no	no	si	0	5	30	30	30	30	30			si	2	2	45	1	0	5	1	3	1	0		2	0	0	si	5	si
rural	03	030550901101	03055090110112	030550901101121	03055090110112105	05	hombre	16	3	2008	si		dos o tres veces por semana	si	no	no	si	no	si	no	no	si	3	5	20	30	10	20	20			si	4	4	45	0	30	7	4	7	4	2	1	2	0	2	si	5	si
rural	03	030550901101	03055090110114	030550901101141	03055090110114103	03	mujer	5	4	2009	si		dos o más veces al día	si	no	no	no	no	no	no	no	si	2	5	15	15	15	15	15			si	2	2	40	2	0	3	4	2	3	2	2	2	0	3	no		si
rural	03	030550901101	03055090110117	030550901101171	03055090110117105	05	hombre	18	8	2010	si		dos o más veces al día	si	no	si	no	no	no	no	no	si	5	5	10	10	10	10	10			si	2	2	45	2	0	7	2	3	2	3	1	3	0	0	si	5	si
rural	03	030550901101	03055090110118	030550901101181	03055090110118103	03	hombre	4	9	2010	si		dos o más veces al día	si	si	no	no	si	no	si	no	si	3	5	10	10	10	10	10			si	2	2	45	2	0	7	2	0		1	2	2	1	0	si	5	si
rural	03	030650000201	03065000020103	030650000201031	03065000020103105	05	hombre	16	10	2012	no	no es necesario	dos o más veces al día	si	no	no	no	no	no	no	no	si	0	5	5	5	5	5	5			si	2	2	45	2	0	4	3	3	3	1	1	3	1	1	no		si
rural	03	030650000201	03065000020108	030650000201081	03065000020108103	03	mujer	15	12	2007	si		dos o más veces al día	si	no	no	no	no	no	no	no	si	3	5	7	7	7	7	7			si	2	2	45	3	30	3	1	1	1	0		4	1	5	no		si
rural	03	030650000201	03065000020112	030650000201121	03065000020112105	05	mujer	17	10	2013	si		dos o más veces al día	si	no	no	no	no	no	no	no	si	7	5	6	6	6	6	6			si	2	2	40	0	30	7	1	7	1	0		3	0	1	no		si
rural	03	030650000201	03065000020113	030650000201131	03065000020113102	02	hombre	9	12	2008	si		dos o más veces al día	si	si	no	no	si	no	no	no	si	7	5	13	13	13	13	13			si	2	2	45	1	0	1	1	0		1	2	3	1	1	si	5	si
rural	03	030650900501	03065090050102	030650900501021	03065090050102103	03	mujer	19	1	2009	si		dos o más veces al día	si	no	no	no	no	no	no	no	si	5	5	15	15	15	15	15			si	3	3	40	1	40	7	2	3	1	0		3	0	3	si	5	si
rural	03	030650900501	03065090050103	030650900501031	03065090050103105	05	hombre	16	4	2012	si		una vez al día	si	si	no	no	no	no	si	no	si	3	0								si	2	2	30	2	0	7	2	3	3	1	1	2	1	1	no		si
rural	03	030650900501	03065090050107	030650900501071	03065090050107105	05	hombre	28	4	2007	no	no hay dentista o establecimiento de servicios de salud cerca	una vez al día	si	no	no	no	no	no	no	no	si	5	5	40	40	40	40	40			si	2	2	40	2	0	7	2	7	2	0		7	5	5	no		si
rural	03	030650900501	03065090050112	030650900501121	03065090050112105	05	mujer	29	5	2007	si		dos o más veces al día	si	si	si	no	si	si	no	no	si	3	0								si	3	3	40	1	30	7	3	0		1	1	3	0	2	si	2	si
rural	03	030650900501	03065090050114	030650900501141	03065090050114103	03	mujer	6	12	2006	si		una vez al día	si	si	no	no	no	no	no	no	si	2	5	20	20	20	20	20			si	2	2	45	1	4	0		7	3	5	1	2	1	2	si	5	si
rural	03	030650900501	03065090050115	030650900501151	03065090050115106	06	mujer	24	11	2010	si		dos o tres veces por semana	si	no	no	no	no	no	no	no	si	2	5	90	90	90	90	90			si	2	2	40	0	30	7	2	7	2	0		8	1	1	si	5	si
rural	03	030650900601	03065090060109	030650900601091	03065090060109104	04	hombre	9	7	2012	si		dos o tres veces por semana	si	no	no	no	si	no	si	no	si	0	5	5	5	5	5	5			si	2	2	45	2	0	7	1	3	1	3	1	1	5	2	si	5	si
rural	03	030650901401	03065090140102	030650901401021	03065090140102105	05	mujer	6	3	2009	si		dos o más veces al día	si	no	no	no	no	no	no	no	si	5	0								si	1	2	40	2	0	7	1	3	1	3	2	3	3	5	no		si
rural	03	030650901401	03065090140103	030650901401031	03065090140103103	03	mujer	21	11	2006	si		dos o más veces al día	si	no	no	no	no	no	no	no	si	7	5	20	20	20	20	20			si	2	2	45	1	0	7	1	7	1	2	1	2	0	7	si	5	si
rural	03	030650901401	03065090140104	030650901401041	03065090140104102	02	mujer	7	10	2013	si		dos o más veces al día	si	no	no	no	no	no	no	no	si	7	5	40	40	40	40	40			si	2	2	40	1	0	2	2	3	1	2	1	1	0	0	si	5	si
rural	03	030650901401	03065090140110	030650901401101	03065090140110103	03	mujer	17	9	2013	si		dos o más veces al día	si	si	no	no	no	si	si	no	si	1	0								si	1	2	40	0	30	7	3	2	1	0		2	0	0	si	5	si
rural	03	030650901401	03065090140113	030650901401131	03065090140113103	03	hombre	9	4	2008	si		dos o más veces al día	si	no	no	no	no	no	no	no	si	2	5	10	10	10	10	10			si	1	1	45	2	30	7	4	3	1	5	1	4	3	2	si	1	si
rural	03	030650901401	03065090140117	030650901401171	03065090140117104	04	mujer	4	4	2009	no	otro, ¿cuál?	una vez al día	si	no	no	no	no	no	no	no	si	5	0								si	5	5	40	0	0	7	2	2	2	0		1	0	0	si	5	si
rural	03	030651900601	03065190060101	030651900601011	03065190060101103	03	mujer	20	5	2009	si		una vez al día	si	no	no	no	no	no	no	no	si	3	5	20	20	20	20	20			si	3	4	40	0	0	7	4	2	1	2	1	0	2	0	si	5	no
rural	03	030651900601	03065190060102	030651900601021	03065190060102103	03	mujer	29	11	2011	si		dos o más veces al día	si	no	no	no	no	no	no	no	si	0	0								si	3	3	45	0	30	7	1	0		0		2	0	5	si	5	no
rural	03	030651900601	03065190060105	030651900601051	03065190060105103	03	hombre	17	11	2011	si		dos o tres veces por semana	si	si	no	si	no	si	no	no	si	7	0								si	1	1	45	2	0	1	1	2	2	1	1	2	2	3	si	5	si
rural	03	030651900601	03065190060107	030651900601071	03065190060107103	03	mujer	6	4	2011	no	no tiene tiempo	una vez al día	si	si	no	no	si	no	no	no	si	2	0								si	4	4	45	1	0	5	3	6	3	4	1	1	4	3	si	5	si
rural	03	030651900601	03065190060115	030651900601151	03065190060115106	06	hombre	11	4	2012	no	no tiene tiempo	una vez por semana	si	no	no	si	no	no	no	no	si	0	5	60	60	60	60	60			no				1	45	1	1	0		2	1	1	7	1	si	5	si
rural	03	030651900601	03065190060118	030651900601181	03065190060118102	02	mujer	26	7	2010	no	no tiene dinero	dos o más veces al día	si	si	no	no	no	no	no	no	si	7	5	20	20	20	20	20			si	3	3	40	2	0	2	1	1	1	1	1	1	1	1	si	5	no
rural	03	030750900801	03075090080104	030750900801041	03075090080104105	05	hombre	9	2	2013	no	precios altos	una vez al día	si	si	si	no	no	si	si	no	si	5	0								si	2	2	45	1	0	1	1	2	2	1	1	0	0	1	si	5	si
rural	03	030750900801	03075090080106	030750900801061	03075090080106103	03	mujer	9	12	2009	si		una vez al día	si	si	no	no	no	no	no	no	si	1	5	15	15	15	15	15			si	2	2	45	0	20	3	1	3	1	1	1	3	0	1	si	5	si
rural	03	030750900801	03075090080112	030750900801121	03075090080112103	03	mujer	1	4	2010	si		dos o más veces al día	si	si	no	no	no	no	no	no	si	0	0								si	3	3	40	1	0	7	4	2	1	0		3	1	5	si	5	si
rural	03	030750900801	03075090080115	030750900801151	03075090080115103	03	mujer	6	4	2012	no	no es necesario	dos o más veces al día	si	no	no	no	no	no	no	no	si	0	5	10	10	10	10	10			si	3	3	40	1	0	3	3	1	1	3	3	2	3	5	si	5	no
rural	03	030750900901	03075090090103	030750900901031	03075090090103103	03	hombre	20	12	2009	no	no tiene tiempo	dos o más veces al día	si	no	no	si	si	no	no	no	si	2	0								si	5	5	45	2	20	7	1	0		2	2	1	2	0	si	5	si
rural	03	030750900901	03075090090107	030750900901071	03075090090107103	03	mujer	17	2	2010	no	no es necesario	dos o más veces al día	si	no	no	no	no	no	no	no	si	0	5	20	20	20	20	20			si	2	2	45	1	20	2	3	2	3	2	1	4	1	1	si	5	si
rural	03	030750900901	03075090090118	030750900901181	03075090090118107	07	mujer	16	6	2012	si		dos o más veces al día	si	no	no	no	no	no	no	no	si	0	0								si	3	4	40	4	0	3	1	2	1	0		7	0	0	si	4	si
urbano	04	040150000201	04015000020103	040150000201031	04015000020103103	03	hombre	12	9	2007	si		dos o más veces al día	si	no	no	no	no	no	no	no	si	3	0								si	3	3	40	3	0	1	2	4	1	0		1	3	1	no		si
urbano	04	040150000201	04015000020104	040150000201041	04015000020104104	04	mujer	1	12	2011	si		dos o más veces al día	si	si	si	no	no	no	no	no	si	1	0								si	4	4	45	1	0	7	1	7	3	0		2	0	7	no		si
urbano	04	040150000201	04015000020108	040150000201081	04015000020108102	02	mujer	9	5	2008	si		dos o más veces al día	si	si	no	no	no	si	no	no	si	5	5	15	15	15	15	15			si	5	5	40	1	0	7	1	7	2	0		1	0	5	no		si
urbano	04	040150000201	04015000020113	040150000201131	04015000020113104	04	hombre	9	12	2007	si		dos o más veces al día	si	si	si	no	no	si	no	no	si	1	0								si	2	3	40	5	0	0		4	2	7	2	4	0	5	si	1	si
urbano	04	040150000201	04015000020118	040150000201181	04015000020118104	04	hombre	28	4	2009	si		dos o más veces al día	si	si	no	no	no	no	no	no	si	7	0								si	1	1	40	4	15	2	2	1	2	1	1	2	1	2	no		si
urbano	04	040150000801	04015000080101	040150000801011	04015000080101106	06	hombre	16	12	2009	no	no es necesario	dos o más veces al día	si	si	si	no	no	no	no	no	si	1	0								si	1	2	45	2	0	1	2	0		3	2	5	1	7	no		si
urbano	04	040150000801	04015000080106	040150000801061	04015000080106103	03	mujer	17	6	2010	no	no es necesario	una vez al día	si	no	no	no	no	no	no	no	si	0	0								si	2	2	40	2	0	7	1	0		1	5	1	2	5	no		si
urbano	04	040150001201	04015000120108	040150001201081	04015000120108104	04	hombre	13	5	2011	no	no es necesario	dos o más veces al día	si	no	no	no	no	no	no	no	si	5	5	15	15	15	15	15			si	3	5	40	0	10	7	1	7	1	2	1	1	2	3	no		si
urbano	04	040150001201	04015000120113	040150001201131	04015000120113105	05	mujer	10	12	2006	no	no es necesario	una vez por semana	si	si	no	no	no	no	no	no	si	1	5	10	10	10	10	10			si	3	3	40	0	30	2	4	7	2	7	2	1	1	7	si	1	si
urbano	04	040150001201	04015000120119	040150001201191	04015000120119104	04	hombre	3	12	2009	no	no es necesario	dos o más veces al día	si	no	no	no	no	no	no	no	si	5	5	10	10	10	10	10			si	3	3	40	2	0	4	4	4	2	7	2	4	5	5	si	5	si
urbano	04	040150001601	04015000160108	040150001601081	04015000160108103	03	mujer	28	12	2006	no	no es necesario	dos o más veces al día	si	si	no	no	no	no	no	no	si	0	5	20	20	20	20	20			si	3	3	40	1	15	1	1	2	1	1	1	2	2	5	no		si
urbano	04	040150001601	04015000160111	040150001601111	04015000160111103	03	hombre	7	1	2007	no	no tiene tiempo	dos o más veces al día	si	no	no	no	no	no	no	no	si	0	0								si	2	5	45	1	0	7	5	3	3	2	1	2	2	5	no		si
urbano	04	040150001601	04015000160117	040150001601171	04015000160117105	05	mujer	5	11	2013	si		dos o más veces al día	si	no	no	no	no	no	no	no	si	7	5	10	10	10	10	10			si	2	2	40	0	30	7	1	0		0		0	0	7	si	1	si
urbano	04	040150001901	04015000190111	040150001901111	04015000190111103	03	hombre	11	3	2007	si		dos o más veces al día	si	no	no	no	si	no	no	no	si	0	5	3	3	3	3	3			si	4	4	45	1	30	0		0		4	2	2	2	2	no		si
urbano	04	040150001901	04015000190117	040150001901171	04015000190117105	05	mujer	16	12	2008	si		dos o más veces al día	si	si	no	no	no	no	no	no	si	0	5	5	5	5	5	5			si	3	3	40	1	0	4	4	1	1	7	3	1	7	7	no		si
urbano	04	040150002001	04015000200101	040150002001011	04015000200101104	04	mujer	18	1	2010	no	no es necesario	una vez por semana	si	no	no	no	no	no	no	no	si	2	0								si	2	2	40	2	0	2	1	2	1	1	1	2	0	2	no		si
urbano	04	040150002001	04015000200104	040150002001041	04015000200104105	05	mujer	23	8	2012	si		una vez al día	si	no	no	no	no	no	no	no	si	3	0								si	3	3	40	0	20	7	2	2	2	0		3	2	3	no		si
urbano	04	040150002001	04015000200107	040150002001071	04015000200107103	03	hombre	6	1	2010	no	no es necesario	dos o más veces al día	si	no	no	no	no	no	no	no	si	2	5	20	20	20	20	20			si	2	3	45	1	0	7	2	3	2	2	2	0	0	5	si	5	si
urbano	04	040150002001	04015000200110	040150002001101	04015000200110103	03	mujer	14	11	2009	si		una vez al día	si	no	no	no	no	no	no	no	si	1	0								si	1	1	40	1	0	4	4	3	3	2	1	2	1	1	no		si
urbano	04	040150002001	04015000200111	040150002001111	04015000200111103	03	mujer	12	6	2011	si		una vez al día	si	no	no	no	no	no	no	no	si	1	0								si	1	1	40	1	0	7	2	7	1	0		2	0	2	no		si
urbano	04	040150002201	04015000220103	040150002201031	04015000220103104	04	mujer	9	5	2008	no	no es necesario	dos o más veces al día	si	no	no	no	no	no	no	no	si	0	5	10	10	10	10	10			si	3	3	45	1	0	5	1	2	1	1	2	1	1	2	no		si
urbano	04	040150002201	04015000220104	040150002201041	04015000220104105	05	hombre	26	12	2010	no	no es necesario	dos o más veces al día	si	no	no	no	no	no	no	no	si	0	0								si	2	2	40	0	30	7	2	7	1	0		5	0	0	si	5	si
urbano	04	040150002201	04015000220108	040150002201081	04015000220108103	03	mujer	27	4	2013	si		dos o más veces al día	si	si	no	no	no	no	no	no	si	0	5	10	10	10	10	10			si	4	4	45	1	0	3	3	3	1	0		4	1	5	si	1	no sabe/no responde
urbano	04	040150002201	04015000220110	040150002201101	04015000220110103	03	hombre	22	11	2012	no	no es necesario	dos o más veces al día	si	no	no	no	no	no	no	no	si	0	0								si	1	1	45	1	0	7	1	7	1	1	1	2	2	7	no		si
urbano	04	040150002201	04015000220111	040150002201111	04015000220111104	04	hombre	13	1	2007	no	no es necesario	dos o más veces al día	si	no	no	si	no	no	no	no	si	0	3	10			10	10			si	5	5	45	1	0	1	5	1	1	0		0	0	0	no		si
urbano	04	040150002201	04015000220113	040150002201131	04015000220113104	04	hombre	2	11	2009	si		dos o más veces al día	si	si	si	no	no	no	no	no	si	7	5	20	20	20	20	20			si	1	2	40	3	0	0		1	1	3	1	8	1	1	no		si
urbano	04	040150002201	04015000220114	040150002201141	04015000220114103	03	mujer	17	9	2009	si		dos o más veces al día	si	no	no	no	no	no	no	no	si	7	5	15	15	15	15	15			si	1	2	40	0	20	6	1	6	1	0		3	1	2	no		si
urbano	04	040150002201	04015000220115	040150002201151	04015000220115103	03	hombre	14	1	2013	si		dos o más veces al día	si	si	si	no	no	no	no	no	si	7	5	20	20	20	20	20			si	1	2	40	3	0	7	1	7	3	1	1	3	1	1	si	5	si
urbano	04	040150002201	04015000220116	040150002201161	04015000220116105	05	mujer	22	1	2010	si		dos o más veces al día	si	no	no	no	no	no	no	no	si	2	0								si	3	3	45	1	0	0		0		0		2	0	7	no		si
urbano	04	040150003401	04015000340103	040150003401031	04015000340103104	04	mujer	28	10	2010	si		dos o más veces al día	si	si	no	no	no	si	no	no	si	1	0								si	1	2	45	1	0	7	1	7	1	1	1	3	3	3	no		no
urbano	04	040150003401	04015000340113	040150003401131	04015000340113104	04	mujer	26	2	2011	si		dos o más veces al día	si	si	si	no	no	no	no	no	si	5	0								si	2	2	40	3	0	7	3	7	2	5	1	5	4	3	si	5	si
urbano	04	040150003401	04015000340116	040150003401161	04015000340116103	03	hombre	21	1	2012	si		una vez por semana	si	no	no	no	no	no	no	no	si	1	3	20		20		20			si	1	2	40	4	0	0		0		7	2	3	7	1	si	1	si
urbano	04	040150003501	04015000350101	040150003501011	04015000350101104	04	mujer	31	1	2011	si		dos o más veces al día	si	si	no	no	no	no	no	no	si	3	5	20	20	20	45	20			si	2	2	40	2	0	7	1	2	2	3	3	2	2	5	no		si
urbano	04	040150003701	04015000370101	040150003701011	04015000370101105	05	mujer	29	1	2007	no	no tiene tiempo	una vez al día	si	no	no	no	no	no	no	no	si	2	5	10	10	10	10	10			si	2	2	45	1	0	3	5	7	2	2	1	6	3	1	si	5	si
urbano	04	040150003701	04015000370105	040150003701051	04015000370105104	04	mujer	20	6	2008	no	no es necesario	dos o más veces al día	si	no	no	no	no	no	no	no	si	3	5	10	10	10	10	10			si	2	2	45	1	0	7	1	4	1	0		1	0	5	no		si
urbano	04	040150003701	04015000370109	040150003701091	04015000370109103	03	hombre	28	3	2013	si		dos o más veces al día	si	no	no	si	si	no	no	no	no	0	77												3	0	2	2	7	2	7	1	1	3	3	no asiste a clases
urbano	04	040150004001	04015000400102	040150004001021	04015000400102103	03	hombre	22	6	2010	si		una vez al día	si	si	si	no	si	si	si	no	si	2	0								si	2	2	45	2	0	5	1	2	1	5	2	1	5	1	si	3	si
urbano	04	040150004001	04015000400104	040150004001041	04015000400104104	04	mujer	29	5	2008	si		dos o más veces al día	si	no	no	no	no	no	no	no	si	0	0								si	4	4	40	2	0	7	1	7	1	0		3	0	0	si	5	si
urbano	04	040150004001	04015000400105	040150004001051	04015000400105103	03	mujer	9	5	2009	si		dos o más veces al día	si	no	no	no	no	no	no	no	si	2	0								si	2	4	40	1	0	7	1	1	1	2	2	6	2	4	no		si
urbano	04	040150004001	04015000400106	040150004001061	04015000400106105	05	mujer	23	1	2008	si		dos o más veces al día	si	no	no	no	no	no	no	no	si	4	5	10	15	15	14	10			si	3	3	40	2	0	7	2	3	3	0		3	0	2	no		si
urbano	04	040150004001	04015000400111	040150004001111	04015000400111103	03	mujer	12	1	2011	si		dos o más veces al día	si	no	no	no	no	no	no	no	si	2	0								si	2	4	45	4	0	3	2	0		0		0	2	3	no		si
urbano	04	040150004001	04015000400116	040150004001161	04015000400116105	05	hombre	30	3	2011	si		una vez al día	si	si	no	no	no	no	no	no	si	3	5	20	20	20	20	20			si	4	4	45	1	30	0		1	1	0		1	0	5	si	3	si
urbano	04	040150004001	04015000400118	040150004001181	04015000400118104	04	hombre	29	11	2007	si		una vez al día	si	no	no	no	no	no	no	no	si	0	0								si	2	2	45	2	0	7	1	7	1	7	1	3	2	7	si	5	si
urbano	04	040150004101	04015000410104	040150004101041	04015000410104105	05	hombre	18	12	2006	no	no es necesario	dos o más veces al día	si	no	no	no	no	no	no	no	si	0	0								si	3	3	45	3	0	5	1	3	1	1	2	5	2	1	no		si
urbano	04	040150004101	04015000410107	040150004101071	04015000410107105	05	mujer	19	12	2011	si		dos o más veces al día	si	si	si	si	no	no	no	no	si	2	5	15	15	15	15	15			si	2	2	40	3	0	5	1	6	1	3	1	2	1	3	no		si
urbano	04	040150004101	04015000410109	040150004101091	04015000410109103	03	hombre	10	8	2010	si		dos o más veces al día	si	si	si	no	no	no	si	no	si	0	5	10	10	10	10	10			no				2	30	7	3	7	3	2	2	2	0	2	no		si
urbano	04	040150004101	04015000410115	040150004101151	04015000410115103	03	hombre	12	6	2010	si		una vez al día	si	si	si	no	no	no	si	no	si	1	5	10	10	10	10	10			si	3	3	40	4	0	5	2	4	2	1	2	2	3	1	si	5	si
urbano	04	040150004101	04015000410116	040150004101161	04015000410116103	03	hombre	26	12	2008	si		dos o más veces al día	si	si	no	no	si	no	si	no	si	1	5	15	15	15	15	15			si	3	3	40	1	0	7	1	0		7	1	4	0	2	si	5	si
urbano	04	040150004101	04015000410117	040150004101171	04015000410117104	04	mujer	8	5	2007	si		dos o más veces al día	si	no	si	no	no	no	no	no	si	0	0								si	3	3	40	1	0	2	1	7	1	2	2	3	0	3	no		si
urbano	04	040150004101	04015000410118	040150004101181	04015000410118104	04	mujer	9	12	2009	si		dos o más veces al día	si	no	no	no	no	no	no	no	si	3	5	10	10	10	10	10			si	3	3	40	1	0	3	2	5	1	0		6	0	3	si	3	si
urbano	04	040150004501	04015000450103	040150004501031	04015000450103106	06	hombre	15	1	2008	si		dos o más veces al día	si	si	si	no	no	si	no	no	si	7	5	10	10	10	10	10			si	4	4	45	2	0	7	1	1	1	1	2	2	0	7	no		si
urbano	04	040150004501	04015000450110	040150004501101	04015000450110107	07	hombre	14	2	2007	no	no hay dentista o establecimiento de servicios de salud cerca	dos o más veces al día	si	no	no	no	no	no	no	no	si	5	5	20	20	20	20	20			si	4	4	40	0	30	3	2	3	1	4	1	3	3	1	si	5	si
urbano	04	040150004501	04015000450114	040150004501141	04015000450114103	03	mujer	21	2	2012	si		dos o más veces al día	si	no	no	no	no	no	no	no	si	3	5	15	15	15	15	15			si	3	3	40	3	0	4	2	2	1	5	2	3	1	3	si	3	si
urbano	04	040150004501	04015000450117	040150004501171	04015000450117106	06	hombre	29	9	2009	si		dos o más veces al día	si	no	no	no	no	no	no	no	si	3	5	20	20	20	20	20			si	3	3	40	2	0	3	2	0		3	2	4	3	1	no		si
urbano	04	040150004505	04015000450502	040150004505021	04015000450502103	03	hombre	14	11	2008	si		dos o más veces al día	si	no	no	si	no	no	no	no	si	0	0								si	1	2	45	0	20	1	1	6	2	7	1	2	1	0	si	1	si
urbano	04	040150004505	04015000450508	040150004505081	04015000450508103	03	hombre	27	12	2012	si		dos o más veces al día	si	si	no	si	si	no	no	no	si	7	0								si	1	1	45	1	3	7	5	7	2	7	2	1	0	7	no		si
urbano	04	040150004505	04015000450516	040150004505161	04015000450516103	03	mujer	25	5	2011	si		dos o más veces al día	si	si	si	si	no	si	si	no	si	7	0								si	4	4	40	4	0	7	1	0		7	2	4	4	7	no		si
urbano	04	040150004901	04015000490104	040150004901041	04015000490104102	02	hombre	11	9	2010	si		dos o más veces al día	si	no	no	no	no	no	no	no	si	2	2	10				10			si	4	4	45	1	0	7	5	7	5	0		0	0	4	no		si
urbano	04	040150004901	04015000490108	040150004901081	04015000490108103	03	mujer	3	11	2012	si		dos o más veces al día	si	si	si	no	no	no	no	no	si	3	5	15	15	15	15	15			si	3	3	45	0	15	7	4	7	2	0		10	1	0	no		si
urbano	04	040150004901	04015000490110	040150004901101	04015000490110103	03	mujer	13	12	2010	si		una vez al día	si	no	no	no	no	no	no	no	si	1	5	20	20	20	20	20			si	1	1	45	5	0	7	2	5	2	0		1	0	0	no		si
urbano	04	040150004901	04015000490116	040150004901161	04015000490116104	04	mujer	13	12	2011	si		una vez al día	si	no	no	no	si	si	no	no	si	5	0								si	2	2	45	1	0	7	3	7	4	1	1	2	1	1	no		si
urbano	04	040150004901	04015000490117	040150004901171	04015000490117103	03	hombre	22	2	2008	si		dos o más veces al día	si	no	no	si	no	no	no	no	si	3	5	3	3	3	5	5			si	3	3	45	3	0	7	3	1	3	0		0	1	1	no		si
urbano	04	040150005101	04015000510103	040150005101031	04015000510103104	04	mujer	10	7	2012	si		dos o más veces al día	si	si	no	no	no	no	no	no	si	2	0								si	3	3	40	1	0	7	1	7	1	3	2	4	3	7	no		si
urbano	04	040150005101	04015000510114	040150005101141	04015000510114103	03	mujer	9	5	2007	si		dos o más veces al día	si	si	no	no	no	no	no	no	si	0	0								si	4	4	40	0	30	7	1	7	1	1	1	0	1	4	si	1	si
urbano	04	040150006301	04015000630101	040150006301011	04015000630101103	03	hombre	10	7	2010	si		dos o más veces al día	si	no	no	no	si	no	no	no	si	5	0								si	4	4	40	1	0	1	2	1	1	2	2	3	2	1	si	5	si
urbano	04	040150006301	04015000630102	040150006301021	04015000630102103	03	hombre	20	5	2009	si		dos o más veces al día	si	no	no	no	no	no	no	no	si	0	5	10	10	10	10	10			si	1	2	45	2	0	5	2	4	2	3	1	1	1	3	no		si
urbano	04	040150006301	04015000630103	040150006301031	04015000630103103	03	mujer	9	11	2007	no	no es necesario	una vez al día	si	no	no	no	no	no	no	no	si	7	5	10	10	10	10	10			si	1	2	40	0	30	5	1	5	1	1	2	5	1	1	no		si
urbano	04	040150006301	04015000630113	040150006301131	04015000630113103	03	mujer	3	6	2008	si		dos o más veces al día	si	no	no	no	no	no	no	no	si	0	0								si	2	4	45	2	0	7	4	7	1	3	3	5	0	0	no		si
urbano	04	040150006301	04015000630114	040150006301141	04015000630114105	05	hombre	11	6	2007	no	no es necesario	dos o más veces al día	si	no	no	no	no	no	no	no	si	0	5	5	5	5	5	5			si	2	2	40	2	0	3	1	5	2	1	1	2	0	5	si	5	si
urbano	04	040150006301	04015000630117	040150006301171	04015000630117104	04	hombre	9	1	2008	si		una vez al día	si	no	si	si	si	no	no	no	si	5	0								si	2	2	40	1	0	5	2	0		5	2	1	4	4	si	1	si
urbano	04	040150006401	04015000640104	040150006401041	04015000640104103	03	mujer	27	8	2008	si		dos o más veces al día	si	si	no	si	si	no	si	no	si	3	5	10	15	10	20	12			si	3	3	40	2	0	7	4	1	2	0		4	0	0	si	3	si
urbano	04	040150006401	04015000640107	040150006401071	04015000640107105	05	mujer	6	1	2008	no	no es necesario	dos o más veces al día	si	no	no	no	no	no	no	no	si	1	5	16	12	14	14	14			si	2	2	45	1	0	5	5	2	4	0		2	0	0	no		si
urbano	04	040150006401	04015000640109	040150006401091	04015000640109103	03	hombre	8	10	2007	si		dos o más veces al día	si	no	no	no	no	no	no	no	si	1	5	20	20	20	20	20			si	1	2	40	2	0	7	2	1	1	0		5	1	0	si	3	si
urbano	04	040150006401	04015000640111	040150006401111	04015000640111103	03	hombre	22	12	2007	no	no es necesario	dos o más veces al día	si	no	no	no	no	no	no	no	si	5	5	3	3	3	3	3			si	2	3	45	2	0	1	2	1	1	1	1	3	0	2	si	3	si
urbano	04	040150006401	04015000640112	040150006401121	04015000640112103	03	mujer	22	7	2009	si		dos o más veces al día	si	si	no	no	no	no	no	no	si	1	0								si	3	3	40	5	0	7	2	7	1	0		2	2	3	no		si
urbano	04	040150006401	04015000640116	040150006401161	04015000640116103	03	hombre	22	3	2012	si		dos o más veces al día	si	si	si	no	no	no	no	no	no	1	0								si	4	4	40	1	0	7	1	7	1	1	1	4	1	1	no		si
urbano	04	040150006401	04015000640117	040150006401171	04015000640117105	05	hombre	18	10	2011	si		dos o más veces al día	si	no	no	no	no	no	no	no	si	7	5	10	10	10	10	10			si	2	2	40	3	0	7	2	7	2	2	2	5	1	1	no		si
urbano	04	040150006701	04015000670107	040150006701071	04015000670107103	03	hombre	23	12	2010	no	no es necesario	dos o más veces al día	si	no	no	no	no	no	no	no	si	3	5	15	15	15	15	15			si	1	2	45	1	0	2	3	3	3	1	1	2	2	2	no		si
urbano	04	040150006701	04015000670113	040150006701131	04015000670113103	03	mujer	26	5	2012	si		una vez al día	si	no	no	no	no	no	no	no	si	2	5	3	3	3	3	3			si	2	2	40	1	0	7	4	3	2	0		3	0	1	no		si
urbano	04	040150006703	04015000670303	040150006703031	04015000670303107	07	mujer	26	12	2011	si		una vez al día	si	si	si	no	no	no	no	no	si	3	0								si	3	3	40	4	30	3	2	4	2	1	1	5	1	1	no		si
urbano	04	040150006703	04015000670308	040150006703081	04015000670308103	03	hombre	6	11	2007	si		dos o más veces al día	si	no	no	no	no	no	no	no	si	5	5	20	20	20	20	20			si	5	5	40	1	0	3	1	1	1	0		1	2	1	no		si
urbano	04	040150006703	04015000670309	040150006703091	04015000670309104	04	hombre	20	12	2006	si		dos o más veces al día	si	si	no	no	no	no	no	no	si	3	2		20		60				si	3	3	40	1	30	7	4	5	3	7	1	5	1	3	si	5	si
urbano	04	040150006703	04015000670310	040150006703101	04015000670310106	06	hombre	9	4	2013	si		una vez al día	si	no	no	no	no	no	no	no	si	1	5	15	15	15	15	15			si	1	2	45	3	10	7	1	5	1	2	2	1	1	1	si	2	si
urbano	04	040150006703	04015000670314	040150006703141	04015000670314103	03	mujer	16	4	2012	si		una vez al día	si	no	no	no	no	no	no	no	si	1	5	5	5	5	5	5			si	1	1	40	3	0	4	2	3	1	1	1	3	1	1	si	5	si
urbano	04	040150006703	04015000670315	040150006703151	04015000670315104	04	mujer	13	5	2010	si		dos o más veces al día	si	si	no	no	no	no	no	no	si	3	5	10	10	10	10	10			si	2	3	40	1	0	7	2	7	1	0		3	0	0	no		si
urbano	04	040150007501	04015000750103	040150007501031	04015000750103103	03	hombre	11	12	2006	si		dos o más veces al día	si	no	no	no	no	no	no	no	si	1	5	15	15	15	15	15			si	1	2	40	2	0	2	1	0		3	2	2	1	1	si	1	si
urbano	04	040150007501	04015000750106	040150007501061	04015000750106103	03	hombre	29	3	2011	si		una vez al día	si	no	no	no	no	no	no	no	si	2	0								si	2	2	45	2	0	6	3	3	1	0		3	0	3	no		si
urbano	04	040150007501	04015000750109	040150007501091	04015000750109104	04	hombre	10	4	2007	si		dos o más veces al día	si	no	no	no	no	no	no	no	si	1	0								si	2	2	45	2	0	3	4	0		0		6	3	1	si	5	si
urbano	04	040150007501	04015000750112	040150007501121	04015000750112103	03	mujer	15	7	2008	si		dos o más veces al día	si	no	no	no	no	no	no	no	si	0	0								si	2	2	45	2	0	5	1	1	1	7	1	1	3	7	si	5	si
urbano	04	040150007501	04015000750113	040150007501131	04015000750113103	03	hombre	7	1	2008	si		dos o más veces al día	si	si	no	no	no	no	no	no	si	3	0								no				3	0	7	2	7	2	0		8	0	0	si	5	si
urbano	04	040150007501	04015000750115	040150007501151	04015000750115105	05	hombre	26	8	2008	si		dos o más veces al día	si	si	no	no	no	no	no	no	si	1	5	5	5	5	5	5			si	4	4	40	1	0	5	1	2	1	1	1	2	1	3	si	5	si
urbano	04	040150007501	04015000750116	040150007501161	04015000750116105	05	hombre	17	8	2009	no	no es necesario	dos o más veces al día	si	no	no	no	no	no	no	no	si	7	5	15	15	15	15	15			si	1	1	45	1	0	7	1	0		7	1	0	5	5	si	2	si
urbano	04	040150007701	04015000770101	040150007701011	04015000770101105	05	hombre	5	12	2011	no	otro, ¿cuál?	dos o más veces al día	si	no	no	no	no	no	no	no	si	4	4	20	20	20	20				si	3	4	40	0	30	5	2	2	1	1	1	1	2	2	no		si
urbano	04	040150007701	04015000770103	040150007701031	04015000770103103	03	hombre	19	10	2008	si		dos o más veces al día	si	si	no	no	si	no	no	no	si	0	5	5	5	5	5	5			si	1	2	45	6	30	1	2	2	4	1	1	5	2	7	no		si
urbano	04	040150007701	04015000770104	040150007701041	04015000770104103	03	hombre	18	2	2010	no	no es necesario	dos o más veces al día	si	no	no	si	no	si	no	no	si	5	1					10			si	1	2	40	1	0	5	1	2	5	3	2	8	2	2	no		si
urbano	04	040150007701	04015000770106	040150007701061	04015000770106103	03	hombre	28	8	2011	si		dos o más veces al día	si	no	no	no	no	no	no	no	si	5	2	10	20						si	4	4	45	3	0	6	1	5	1	2	1	1	2	2	no		si
urbano	04	040150007701	04015000770107	040150007701071	04015000770107103	03	hombre	25	8	2009	no	no tiene tiempo	una vez al día	si	no	no	si	si	no	no	no	si	1	0								si	1	2	45	2	0	7	2	1	1	1	1	1	1	1	no		si
urbano	04	040150007701	04015000770109	040150007701091	04015000770109104	04	mujer	27	4	2009	si		dos o más veces al día	si	si	si	no	no	no	si	no	si	0	2		15			15			si	4	4	45	3	0	7	1	3	1	5	1	1	3	6	no		si
urbano	04	040150007701	04015000770111	040150007701111	04015000770111103	03	hombre	25	3	2009	si		dos o más veces al día	si	no	no	no	no	no	si	no	si	3	0								si	4	4	45	4	0	3	1	1	1	4	1	3	5	5	no		si
urbano	04	040150007701	04015000770113	040150007701131	04015000770113103	03	hombre	6	7	2011	si		dos o más veces al día	si	no	no	si	no	no	no	no	si	7	0								si	4	4	45	0	30	7	1	7	1	3	1	1	3	7	si	5	si
urbano	04	040150007701	04015000770117	040150007701171	04015000770117104	04	mujer	25	12	2009	si		dos o más veces al día	si	no	no	no	no	no	no	no	si	5	5	5	5	5	5	5			si	3	3	40	2	0	7	1	3	1	5	1	1	0	3	si	1	no
urbano	04	040150007701	04015000770119	040150007701191	04015000770119104	04	hombre	19	12	2008	si		dos o más veces al día	si	no	no	no	no	no	no	no	si	1	0								si	2	2	45	2	0	7	1	7	5	2	1	4	3	2	si	5	si
urbano	04	040150008601	04015000860103	040150008601031	04015000860103103	03	hombre	3	10	2010	si		dos o más veces al día	si	no	no	no	si	no	no	no	si	0	0								si	3	3	40	4	0	2	1	5	1	1	1	2	2	3	si	1	si
urbano	04	040150008601	04015000860105	040150008601051	04015000860105105	05	hombre	4	12	2006	si		dos o más veces al día	si	si	no	no	no	no	no	no	si	3	5	15	15	15	15	15			si	3	3	40	4	0	5	2	4	1	3	2	6	3	0	no		si
urbano	04	040150008601	04015000860106	040150008601061	04015000860106103	03	mujer	1	3	2012	no	no es necesario	dos o más veces al día	si	no	no	no	no	no	no	no	si	2	5	10	10	10	10	10			si	2	2	40	2	0	3	1	2	1	0		4	0	2	si	5	si
urbano	04	040150008601	04015000860111	040150008601111	04015000860111104	04	hombre	23	3	2010	no	no es necesario	dos o más veces al día	si	no	no	no	no	no	no	no	si	4	5	10	10	10	10	10			si	2	2	40	2	0	4	1	3	1	2	2	3	4	2	si	5	si
urbano	04	040150008601	04015000860116	040150008601161	04015000860116102	02	mujer	12	8	2011	si		dos o más veces al día	si	no	no	no	no	no	no	no	si	0	0								si	4	4	40	2	0	3	1	3	1	0		4	2	0	si	5	si
urbano	04	040150008701	04015000870102	040150008701021	04015000870102104	04	mujer	27	9	2007	si		dos o más veces al día	si	no	no	no	no	no	no	no	si	1	0								si	3	3	40	2	30	1	5	3	1	1	2	3	1	3	si	3	si
urbano	04	040150008701	04015000870105	040150008701051	04015000870105103	03	hombre	27	8	2007	si		dos o más veces al día	si	no	no	no	no	no	no	no	si	6	0								si	3	3	45	2	0	3	2	0		2	1	4	3	0	si	5	si
urbano	04	040150008701	04015000870107	040150008701071	04015000870107104	04	hombre	22	8	2008	si		dos o tres veces por semana	si	no	no	no	no	no	no	no	si	5	5	15	15	15	15	15			si	2	2	45	2	0	7	2	0		1	1	1	0	2	no		si
urbano	04	040150008701	04015000870108	040150008701081	04015000870108102	02	mujer	26	10	2011	si		dos o más veces al día	si	si	no	no	no	si	si	no	si	1	0								si	1	1	40	1	1	0		0		0		2	1	3	no		si
urbano	04	040150008701	04015000870110	040150008701101	04015000870110103	03	hombre	12	6	2007	si		dos o más veces al día	si	no	no	si	si	si	si	no	si	3	0								si	3	3	40	1	0	7	5	1	3	0		1	1	1	si	2	si
urbano	04	040150008701	04015000870114	040150008701141	04015000870114103	03	mujer	1	8	2008	si		dos o más veces al día	si	no	no	no	no	no	no	no	si	0	0								si	2	2	45	2	0	3	1	1	1	1	1	2	1	7	si	5	si
urbano	04	040150009301	04015000930103	040150009301031	04015000930103103	03	mujer	24	1	2013	no	no es necesario	dos o más veces al día	si	no	no	no	no	no	no	no	si	2	5	15	15	15	15	15			si	2	4	40	1	0	5	2	2	1	2	1	3	1	1	si	5	si
urbano	04	040150009301	04015000930109	040150009301091	04015000930109102	02	hombre	11	7	2011	si		dos o más veces al día	si	no	no	si	no	no	si	no	si	0	0								si	2	2	40	2	0	7	1	0		0		0	1	5	no		si
urbano	04	040150009301	04015000930112	040150009301121	04015000930112104	04	hombre	13	11	2008	si		dos o tres veces por semana	si	no	no	no	no	no	no	no	si	3	4	12	12	12	12				si	5	5	45	2	0	2	4	2	1	2	1	3	0	5	si	5	si
urbano	04	040150009301	04015000930114	040150009301141	04015000930114106	06	mujer	1	6	2010	si		dos o más veces al día	si	si	no	no	no	no	no	no	si	1	5	10	10	10	10	10			si	2	2	40	2	0	7	1	3	2	1	1	0	1	2	si	5	si
urbano	04	040150009301	04015000930117	040150009301171	04015000930117106	06	mujer	19	6	2010	si		dos o más veces al día	si	si	no	no	no	no	no	no	si	0	5	15	15	15	15	15			si	1	3	40	3	0	5	1	4	1	0		6	2	3	si	5	si
urbano	04	040150009301	04015000930118	040150009301181	04015000930118103	03	mujer	5	1	2011	si		dos o más veces al día	si	no	no	no	no	no	no	no	si	2	2	10	10						si	4	4	40	2	0	7	1	0		0		4	0	7	no		si
urbano	04	040150009401	04015000940101	040150009401011	04015000940101104	04	hombre	28	12	2007	si		dos o más veces al día	si	no	no	no	no	no	no	no	si	7	5	30	30	30	30	30			si	4	4	45	2	0	7	2	3	1	2	3	3	1	3	si	1	si
urbano	04	040150009401	04015000940104	040150009401041	04015000940104103	03	hombre	11	8	2013	no	no es necesario	dos o más veces al día	si	no	no	no	no	no	no	no	si	5	5	20	20	20	20	20			si	2	2	45	2	0	7	1	0		7	1	1	7	5	si	5	si
urbano	04	040150009401	04015000940105	040150009401051	04015000940105102	02	hombre	28	12	2012	no	no es necesario	dos o tres veces por semana	si	no	no	no	no	no	no	no	si	5	5	10	10	10	10	10			si	2	2	45	2	0	7	1	4	1	0		4	1	3	si	5	si
urbano	04	040150009401	04015000940106	040150009401061	04015000940106103	03	hombre	13	6	2011	si		dos o más veces al día	si	si	no	no	no	no	no	no	si	3	5	20	20	20	20	20			si	2	2	40	3	0	7	2	3	1	3	2	1	3	7	si	5	si
urbano	04	040150009401	04015000940107	040150009401071	04015000940107104	04	mujer	24	10	2007	si		una vez al día	si	si	si	no	si	si	no	no	si	0	5	30	30	30	30	30			si	3	3	40	2	0	2	2	0		7	4	1	5	5	no		si
urbano	04	040150009401	04015000940111	040150009401111	04015000940111103	03	hombre	19	2	2007	si		dos o más veces al día	si	si	si	no	no	no	no	no	si	4	5	40	40	40	40	40			si	3	3	45	1	0	2	1	0		0		4	1	2	no		si
urbano	04	040150009401	04015000940115	040150009401151	04015000940115105	05	hombre	30	1	2008	no	otro, ¿cuál?	dos o más veces al día	si	no	no	no	no	no	no	no	si	0	5	10	10	10	10	10			si	4	4	45	3	0	2	2	0		2	2	10	3	3	si	5	si
urbano	04	040150009501	04015000950102	040150009501021	04015000950102103	03	mujer	18	8	2013	si		dos o más veces al día	si	si	no	no	no	no	no	no	si	0	5	15	15	15	15	15			si	2	2	45	1	0	7	3	3	1	3	3	0	2	7	no		si
urbano	04	040150009501	04015000950106	040150009501061	04015000950106105	05	hombre	15	1	2009	no	otro, ¿cuál?	dos o más veces al día	si	no	no	no	no	no	no	no	si	0	0								si	1	2	45	3	0	3	1	0		1	2	5	2	7	si	5	si
urbano	04	040150009501	04015000950109	040150009501091	04015000950109103	03	mujer	22	5	2012	si		dos o más veces al día	si	no	no	no	si	no	no	no	si	6	0								si	3	3	40	1	0	3	2	1	1	3	3	1	0	7	si	3	si
urbano	04	040150009501	04015000950110	040150009501101	04015000950110104	04	hombre	28	8	2013	no	no es necesario	dos o más veces al día	si	no	no	no	no	no	no	no	si	3	0								si	2	2	40	0	45	3	1	7	1	2	1	2	1	2	si	5	si
urbano	04	040150009501	04015000950112	040150009501121	04015000950112104	04	mujer	24	11	2008	si		dos o más veces al día	si	si	no	no	no	no	no	no	si	2	5	20	20	20	20	20			si	2	2	45	1	0	7	1	7	2	5	1	1	2	5	no		si
urbano	04	040150009501	04015000950116	040150009501161	04015000950116103	03	hombre	30	12	2009	si		una vez al día	si	no	no	no	no	no	no	no	si	0	5	10	10	10	10	10			si	3	3	40	2	0	7	1	0		0		1	1	7	no		si
urbano	04	040150009501	04015000950117	040150009501171	04015000950117107	07	mujer	21	1	2009	no	no es necesario	dos o más veces al día	si	no	no	no	no	no	no	no	si	1	0								si	3	4	45	1	0	2	1	2	1	1	1	1	3	5	no		si
urbano	04	040150010101	04015001010107	040150010101071	04015001010107103	03	mujer	27	5	2011	si		dos o más veces al día	si	si	si	no	si	no	si	no	si	3	0								si	3	3	40	1	0	1	1	0		5	2	0	0	0	si	5	si
urbano	04	040150010101	04015001010112	040150010101121	04015001010112106	06	mujer	9	8	2010	no	no hay dentista o establecimiento de servicios de salud cerca	dos o más veces al día	si	no	no	no	no	no	no	no	si	0	5	15	15	15	15	15			si	1	2	40	2	0	5	2	0		5	2	1	4	4	si	5	si
urbano	04	040150010101	04015001010114	040150010101141	04015001010114103	03	hombre	23	7	2010	si		dos o más veces al día	si	si	no	no	no	no	no	no	si	6	0								si	2	2	40	3	0	7	4	3	2	1	1	3	2	5	si	3	si
urbano	04	040150010101	04015001010116	040150010101161	04015001010116103	03	hombre	25	11	2009	si		una vez al día	si	no	no	no	no	no	no	no	si	3	0								si	3	3	40	0	30	5	1	1	1	5	2	5	1	3	no		si
urbano	04	040150010101	04015001010117	040150010101171	04015001010117103	03	mujer	17	6	2009	si		dos o tres veces por semana	si	si	si	no	no	no	no	no	si	0	5	5	5	5	5	5			si	2	2	45	2	0	3	2	2	4	3	2	1	1	4	no		si
rural	04	040150900401	04015090040103	040150900401031	04015090040103104	04	mujer	5	2	2011	no	no hay dentista o establecimiento de servicios de salud cerca	una vez al día	si	no	no	no	no	no	no	no	no	7	77												0	30	1	1	1	1	0		1	1	0	no asiste a clases
rural	04	040150900401	04015090040118	040150900401182	04015090040118203	03	mujer	29	10	2009	no	no es necesario	una vez al día	si	no	no	no	no	no	no	no	si	1	0								si	2	2	40	1	30	2	1	1	1	3	1	1	0	0	no		si
rural	04	040151900101	04015190010102	040151900101021	04015190010102103	03	hombre	24	10	2013	si		dos o más veces al día	si	si	si	no	si	si	no	no	si	0	0								si	2	2	40	1	0	0		0		0		6	0	5	si	5	si
rural	04	040151900101	04015190010103	040151900101031	04015190010103103	03	hombre	12	8	2010	si		una vez al día	si	si	si	no	si	no	no	no	si	0	0								si	2	3	40	1	0	3	4	5	1	0		2	0	0	si	5	si
urbano	04	040153000201	04015300020108	040153000201081	04015300020108103	03	mujer	4	5	2007	si		dos o tres veces por semana	si	no	no	no	no	no	no	no	si	0	5	15	15	15	15	15			si	4	5	45	1	0	5	1	2	3	2	2	1	0	3	si	5	si
urbano	04	040153000201	04015300020109	040153000201091	04015300020109104	04	mujer	9	10	2010	si		dos o más veces al día	si	si	si	no	no	no	no	no	si	7	5	20	20	20	20	20			si	2	2	40	2	0	3	1	4	1	2	2	0	3	3	si	5	si
urbano	04	040153000201	04015300020110	040153000201101	04015300020110102	02	mujer	18	7	2012	si		dos o tres veces por semana	si	si	si	no	no	no	no	no	si	7	5	20	20	20	20	20			no				0	30	7	1	2	1	0		2	0	7	si	5	si
urbano	04	040153000201	04015300020111	040153000201111	04015300020111104	04	hombre	2	5	2008	si		dos o más veces al día	si	si	si	no	no	si	no	no	si	5	5	20	20	20	20	20			si	2	2	45	0	30	5	1	3	1	1	1	3	1	3	si	5	si
urbano	04	040153000201	04015300020112	040153000201121	04015300020112103	03	hombre	2	1	2011	si		dos o más veces al día	si	si	no	no	si	no	no	no	si	3	5	10	10	10	10	10			si	2	2	40	1	0	7	1	7	1	2	1	1	1	2	no		si
urbano	04	040153000201	04015300020114	040153000201141	04015300020114103	03	mujer	24	7	2012	si		una vez por semana	si	si	si	si	si	si	no	no	si	7	5	15	15	15	15	15			si	2	2	40	3	0	7	3	3	1	7	2	2	1	2	no		si
urbano	04	040153000201	04015300020116	040153000201161	04015300020116103	03	hombre	30	4	2013	si		dos o más veces al día	si	si	si	no	no	no	no	no	si	7	5	20	20	20	20	20			si	2	2	40	2	0	3	1	4	1	2	2	0	3	3	si	5	si
urbano	04	040153000901	04015300090101	040153000901011	04015300090101103	03	hombre	11	11	2013	no	no tiene tiempo	dos o más veces al día	si	no	no	no	no	no	no	no	si	5	5	5	5	5	5	5			si	3	3	45	0	30	7	2	3	2	0		8	0	2	si	5	si
urbano	04	040153000901	04015300090103	040153000901031	04015300090103104	04	hombre	3	1	2009	si		una vez al día	si	si	no	no	no	si	no	no	si	0	5	15	15	15	15	15			si	2	4	40	3	0	5	2	7	2	3	1	1	0	3	si	5	si
urbano	04	040153000901	04015300090106	040153000901061	04015300090106102	02	mujer	21	1	2010	si		una vez al día	si	si	no	no	si	no	no	no	si	2	5	8	8	8	8	8			si	2	4	45	4	30	7	1	1	2	0		2	0	0	si	5	si
urbano	04	040153000901	04015300090113	040153000901131	04015300090113104	04	mujer	21	3	2011	si		dos o más veces al día	si	no	no	no	no	no	no	no	si	7	5	10	15	10	10	10			si	2	2	40	1	0	7	2	2	1	3	2	2	3	1	si	5	si
urbano	04	040153000901	04015300090116	040153000901161	04015300090116103	03	mujer	18	12	2006	no	otro, ¿cuál?	dos o más veces al día	si	no	no	no	no	no	no	no	si	3	5	20	20	20	20	20			si	5	5	45	1	0	4	3	2	2	2	2	3	0	3	no		si
rural	04	040154900201	04015490020101	040154900201011	04015490020101102	02	hombre	6	7	2012	no	no tiene dinero	una vez al día	si	no	no	no	si	no	no	no	si	3	5	5	5	5	5	5			si	2	2	40	1	0	3	2	7	1	0		0	0	0	si	5	no
rural	04	040154900201	04015490020103	040154900201031	04015490020103105	05	mujer	4	4	2012	si		dos o más veces al día	si	no	no	no	no	no	no	no	si	7	5	5	5	5	5	5			si	2	2	40	1	0	7	2	7	2	0		2	3	7	si	5	si
rural	04	040154900201	04015490020105	040154900201051	04015490020105104	04	mujer	8	9	2008	si		una vez por semana	si	no	si	si	no	no	si	no	si	5	5	10	10	10	10	10			si	2	2	40	1	30	3	2	2	2	2	1	5	0	0	si	1	si
rural	04	040154900201	04015490020108	040154900201081	04015490020108102	02	mujer	2	2	2008	si		dos o más veces al día	si	no	no	no	no	si	no	no	si	6	5	10	10	10	10	10			si	1	1	40	2	0	1	4	2	2	5	2	1	1	1	si	5	si
rural	04	040154900201	04015490020109	040154900201091	04015490020109103	03	mujer	12	1	2007	si		una vez al día	si	si	no	no	no	no	no	no	si	0	0								si	4	4	40	1	3	1	3	3	1	3	3	0	0	0	no		no
rural	04	040154900201	04015490020116	040154900201161	04015490020116104	04	mujer	30	11	2012	no	no es necesario	dos o más veces al día	si	no	no	no	no	no	no	no	si	7	5	10	10	10	10	10			si	2	2	40	1	0	3	1	4	1	0		6	0	0	si	5	no
rural	04	040158900101	04015890010102	040158900101021	04015890010102104	04	hombre	16	6	2010	si		dos o más veces al día	si	si	si	no	no	no	si	no	si	2	0								si	2	2	40	1	0	7	4	6	2	0		3	0	3	si	3	si
rural	04	040158900101	04015890010104	040158900101041	04015890010104105	05	hombre	15	5	2008	no	precios altos	una vez al día	si	no	no	no	no	no	no	no	si	7	0								si	1	2	40	2	0	3	4	2	2	0		1	2	5	si	5	si
rural	04	040158900101	04015890010106	040158900101061	04015890010106103	03	hombre	27	4	2010	si		una vez al día	si	no	no	no	no	no	no	no	si	7	5	15	15	15	15	15			si	1	1	40	1	3	1	3	2	1	0		2	0	2	si	5	no
rural	04	040158900101	04015890010112	040158900101121	04015890010112103	03	hombre	3	9	2009	si		dos o más veces al día	si	no	no	no	no	no	no	no	si	0	0								si	4	4	40	0	30	0		2	1	7	3	5	5	7	si	1	si
rural	04	040158900101	04015890010115	040158900101151	04015890010115103	03	mujer	6	12	2007	no	no es necesario	dos o más veces al día	si	no	no	no	si	no	no	no	si	1	0								si	2	2	45	4	0	7	2	0		7	3	0	0	7	no		si
urbano	04	040250000101	04025000010101	040250000101011	04025000010101104	04	hombre	21	8	2008	si		una vez al día	si	si	no	no	no	no	no	no	si	0	0								no				2	30	3	1	1	1	1	3	2	1	1	no		no
urbano	04	040250000101	04025000010103	040250000101031	04025000010103103	03	hombre	4	1	2008	si		dos o tres veces por semana	si	si	si	no	no	si	no	no	si	3	5	15	15	15	15	15			si	3	3	45	1	0	2	2	2	3	2	1	4	1	5	si	5	si
urbano	04	040250000101	04025000010109	040250000101091	04025000010109104	04	hombre	12	5	2007	si		dos o más veces al día	si	no	no	no	no	no	no	no	si	5	5	30	30	30	30	30			si	4	4	40	0	30	5	1	1	1	0		5	0	0	si	5	si
urbano	04	040250000101	04025000010111	040250000101111	04025000010111104	04	hombre	26	1	2010	si		dos o más veces al día	si	si	si	no	no	si	no	no	si	3	0								si	3	3	40	0	30	7	1	7	1	1	1	3	0	1	si	5	no
urbano	04	040250000101	04025000010114	040250000101141	04025000010114105	05	mujer	13	1	2010	si		dos o más veces al día	si	si	no	no	no	no	no	no	si	3	0								si	3	3	45	1	0	2	1	7	1	0		3	1	1	no		si
urbano	04	040250000101	04025000010115	040250000101151	04025000010115104	04	hombre	6	1	2011	si		una vez al día	si	no	no	no	no	no	no	no	si	4	0								si	2	2	45	1	0	7	2	3	1	1	1	8	2	0	si	5	no sabe/no responde
urbano	04	040250000101	04025000010116	040250000101161	04025000010116103	03	hombre	7	5	2013	si		dos o más veces al día	si	no	no	no	no	no	no	no	si	5	0								si	1	1	45	2	0	7	1	3	1	0		5	0	2	no		si
urbano	04	040250000101	04025000010118	040250000101181	04025000010118105	05	hombre	11	5	2011	si		dos o más veces al día	si	si	si	no	no	no	no	no	si	1	0								si	3	3	45	3	0	2	2	2	2	0		5	1	1	si	5	no
urbano	04	040250000201	04025000020107	040250000201071	04025000020107103	03	hombre	13	10	2011	si		una vez al día	si	si	no	si	si	no	no	no	si	2	5	5	5	5	5	5			si	2	2	45	2	0	3	2	2	1	4	3	1	2	5	si	5	si
urbano	04	040250000201	04025000020108	040250000201081	04025000020108104	04	hombre	7	8	2007	no	no es necesario	una vez al día	no	no	no	no	no	no	no	no	si	5	5	5	5	5	5	5			si	3	3	45	3	0	3	1	7	1	3	2	3	0	5	no		si
urbano	04	040250000201	04025000020112	040250000201121	04025000020112103	03	hombre	14	9	2008	si		dos o más veces al día	si	si	no	si	no	no	no	no	si	0	0								no				6	0	7	1	7	3	0		1	1	2	si	2	no
urbano	04	040250000201	04025000020114	040250000201141	04025000020114102	02	mujer	10	12	2009	no	no hay dentista o establecimiento de servicios de salud cerca	dos o más veces al día	si	no	no	no	no	si	no	no	si	3	5	20	20	20	20	20			si	2	4	45	5	0	1	1	5	1	2	1	5	1	2	si	5	no
urbano	04	040250000201	04025000020115	040250000201151	04025000020115104	04	mujer	13	12	2012	no	no es necesario	dos o más veces al día	si	no	no	no	no	no	no	no	si	2	0								si	2	2	45	2	0	7	2	3	1	1	1	2	1	0	si	2	si
urbano	04	040250000204	04025000020403	040250000204031	04025000020403104	04	hombre	30	1	2010	si		dos o más veces al día	si	si	si	no	si	no	no	no	si	4	5	10	10	10	10	10			si	4	4	45	2	0	7	1	4	1	0		3	0	0	si	5	si
urbano	04	040250000204	04025000020405	040250000204051	04025000020405105	05	mujer	22	4	2013	no	no es necesario	dos o más veces al día	no	no	no	no	no	no	no	no	si	2	0								si	2	2	45	0	30	7	2	0		0		3	1	2	no		si
urbano	04	040250000204	04025000020409	040250000204091	04025000020409103	03	hombre	27	9	2012	si		dos o más veces al día	si	no	si	no	no	no	no	no	si	5	5	10	10	10	10	10			si	5	5	40	3	0	7	2	3	1	1	1	3	3	4	si	5	no
urbano	04	040250000204	04025000020411	040250000204111	04025000020411105	05	mujer	23	10	2007	si		dos o más veces al día	si	no	si	no	no	si	no	no	no	0	5	5	5	5	5	5			si	1	2	40	0	30	2	3	7	1	1	1	1	1	7	si	5	si
urbano	04	040250000204	04025000020412	040250000204121	04025000020412103	03	hombre	3	1	2010	si		dos o más veces al día	si	si	si	no	no	no	no	no	si	2	0								si	2	2	45	2	0	3	2	7	2	2	1	3	0	1	si	5	si
urbano	04	040250000204	04025000020416	040250000204161	04025000020416104	04	hombre	29	3	2014	si		una vez al día	si	no	no	no	no	no	no	no	no	3	0								si	1	1	30	0	15	7	2	1	1	0		1	0	1	si	5	si
urbano	04	040250000204	04025000020417	040250000204171	04025000020417105	05	mujer	13	4	2009	si		dos o más veces al día	si	si	si	no	no	no	si	no	si	3	0								si	3	3	40	1	0	7	4	7	1	2	1	1	2	2	si	5	si
urbano	04	040250000204	04025000020418	040250000204181	04025000020418103	03	hombre	9	6	2011	si		una vez al día	si	no	no	no	no	si	no	no	si	1	5	5	5	5	5	5			si	1	2	40	2	0	3	4	3	1	2	1	3	2	1	si	5	no
urbano	04	040250000204	04025000020420	040250000204201	04025000020420103	03	hombre	24	4	2010	no	no es necesario	dos o más veces al día	si	no	no	no	no	no	no	no	si	2	0								si	2	2	40	3	0	2	2	1	1	3	1	5	0	0	no		si
urbano	04	040250000501	04025000050101	040250000501011	04025000050101104	04	hombre	28	7	2011	si		dos o más veces al día	si	si	si	si	no	no	no	no	si	5	5	50	50	50	50	50			si	1	2	40	4	0	4	4	2	3	5	5	2	5	2	si	5	si
urbano	04	040250000501	04025000050103	040250000501031	04025000050103104	04	mujer	29	11	2012	si		dos o más veces al día	si	si	si	si	no	no	si	no	si	3	5	5	5	5	5	5			si	3	3	40	4	0	7	1	7	2	2	2	1	0	5	si	5	si
urbano	04	040250000501	04025000050106	040250000501061	04025000050106103	03	hombre	14	11	2010	si		una vez al día	si	no	no	no	no	no	no	no	si	3	5	7	7	7	7	7			si	3	3	45	3	0	7	2	3	3	0		3	0	7	si	5	si
urbano	04	040250000501	04025000050108	040250000501081	04025000050108104	04	hombre	11	3	2011	no	no es necesario	dos o más veces al día	si	no	no	no	no	no	no	no	si	2	5	15	15	15	15	15			si	2	2	45	1	30	3	2	1	1	4	2	2	3	4	si	5	si
urbano	04	040250000501	04025000050115	040250000501151	04025000050115104	04	hombre	28	8	2007	no	no es necesario	una vez al día	si	si	no	no	no	no	no	no	si	2	5	5	5	5	5	5			si	2	2	45	1	20	1	2	1	1	2	1	3	1	2	no		no
urbano	04	040250000501	04025000050117	040250000501171	04025000050117104	04	hombre	11	3	2007	si		una vez al día	si	no	no	no	no	no	no	no	si	3	5	5	5	5	5	5			si	3	4	35	3	0	7	1	3	1	2	2	1	1	2	si	5	si
rural	04	040250900301	04025090030113	040250900301131	04025090030113103	03	mujer	6	2	2013	si		dos o más veces al día	si	no	no	no	no	no	si	no	si	2	0								si	2	2	45	2	0	7	5	2	2	3	2	2	4	3	si	2	si
rural	04	040251900201	04025190020103	040251900201031	04025190020103104	04	hombre	26	12	2009	no	no tiene tiempo	dos o más veces al día	si	no	no	no	no	no	no	no	si	3	5	5	5	5	5	5			si	3	3	40	3	0	4	2	4	1	2	2	2	2	2	si	5	si
rural	04	040251900201	04025190020107	040251900201071	04025190020107103	03	hombre	21	4	2012	si		dos o más veces al día	si	no	no	si	no	no	no	no	si	2	0								si	2	2	40	1	0	6	1	2	1	0		5	0	1	si	5	si
rural	04	040251900201	04025190020112	040251900201121	04025190020112104	04	mujer	27	7	2012	si		dos o más veces al día	si	no	no	no	no	no	si	no	si	7	5	40	40	40	40	40			si	2	2	40	1	0	5	1	4	2	2	1	7	1	1	si	5	no
rural	04	040251900201	04025190020115	040251900201151	04025190020115103	03	hombre	6	4	2011	si		dos o más veces al día	si	si	si	si	si	no	no	no	si	5	5	5	5	5	5	5			si	2	2	40	2	0	2	1	0		0		7	1	2	no		no
rural	04	040252000101	04025200010103	040252000101031	04025200010103105	05	mujer	11	3	2012	si		dos o tres veces por semana	si	no	no	no	no	no	no	no	si	1	5	5	5	5	5	5			si	1	1	40	1	0	5	5	5	1	2	1	1	2	3	si	5	si
rural	04	040252000101	04025200010104	040252000101041	04025200010104106	06	mujer	9	1	2012	si		dos o más veces al día	si	no	si	si	si	no	no	no	si	0	5	10	10	10	10	10			si	1	2	30	2	0	7	2	7	3	2	1	0	2	7	no		si
rural	04	040252000101	04025200010111	040252000101111	04025200010111102	02	mujer	1	1	2008	no	otro, ¿cuál?	dos o más veces al día	si	si	si	no	si	si	si	si	si	0	5	20	20	20	20	20			si	2	2	40	0	30	7	4	2	1	3	1	5	0	1	si	3	si
rural	04	040252000101	04025200010116	040252000101161	04025200010116104	04	hombre	31	1	2010	si		una vez al día	si	si	si	si	si	no	no	no	si	1	5	20	20	20	20	20			si	1	1	40	1	3	7	1	0		1	1	2	3	4	si	5	si
rural	04	040252000201	04025200020108	040252000201081	04025200020108104	04	mujer	3	9	2012	si		dos o más veces al día	si	si	si	si	no	si	no	no	si	7	5	24	24	24	24	24			si	2	2	40	2	0	3	1	3	1	3	1	5	0	5	si	5	si
rural	04	040252000201	04025200020110	040252000201101	04025200020110103	03	hombre	26	1	2009	si		dos o más veces al día	si	no	no	no	no	no	no	no	si	3	0								si	3	3	45	1	0	7	2	7	2	1	1	3	1	2	no		si
rural	04	040252000201	04025200020111	040252000201111	04025200020111103	03	mujer	10	4	2012	si		una vez al día	si	no	no	no	si	no	no	no	si	7	0								si	2	4	45	0	30	3	2	4	1	7	1	5	1	2	no		si
rural	04	040252000201	04025200020112	040252000201121	04025200020112104	04	hombre	3	11	2010	si		dos o más veces al día	si	si	no	si	no	no	no	no	si	7	5	30	30	30	30	30			si	2	2	40	0	15	7	1	4	1	2	2	4	0	4	si	5	si
rural	04	040252000201	04025200020116	040252000201161	04025200020116102	02	hombre	28	1	2010	no	no es necesario	dos o más veces al día	si	no	no	no	no	no	no	no	si	7	5	50	50	50	50	50			si	2	2	40	1	0	2	1	7	1	0		3	0	7	si	5	si
rural	04	040252000201	04025200020117	040252000201171	04025200020117103	03	hombre	2	12	2011	si		dos o más veces al día	si	si	si	si	si	si	si	no	si	0	0								si	2	2	40	0	30	5	2	5	2	5	2	5	5	2	si	5	si
rural	04	040252900301	04025290030101	040252900301011	04025290030101105	05	hombre	28	1	2008	no	no hay dentista o establecimiento de servicios de salud cerca	dos o tres veces por semana	si	si	no	si	no	si	si	no	si	1	0								si	3	3	40	1	0	7	1	5	2	7	1	1	7	7	si	5	si
rural	04	040252900301	04025290030102	040252900301021	04025290030102103	03	mujer	20	9	2013	si		dos o tres veces por semana	si	si	no	no	si	si	si	no	si	7	0								si	1	1	45	5	0	0		0		5	5	1	0	7	no		no
rural	04	040252900301	04025290030107	040252900301071	04025290030107105	05	mujer	29	9	2012	si		dos o más veces al día	si	no	no	no	no	no	no	no	si	2	0								si	2	2	45	2	0	7	2	6	1	0		4	0	3	no		si
rural	04	040252900301	04025290030110	040252900301101	04025290030110104	04	mujer	11	12	2007	no	no tiene tiempo	una vez al día	si	si	si	no	no	no	no	no	si	5	0								si	2	2	40	4	30	2	2	1	1	1	1	3	2	2	si	5	si
rural	04	040252900301	04025290030112	040252900301121	04025290030112104	04	hombre	3	11	2013	si		dos o más veces al día	si	si	no	no	no	no	no	no	si	7	0								no				1	30	7	1	7	1	0		3	0	3	no		si
rural	04	040253000101	04025300010102	040253000101021	04025300010102106	06	mujer	19	2	2012	si		dos o más veces al día	si	no	no	no	no	no	no	no	si	2	5	5	5	5	5	5			si	4	4	40	0	30	7	2	7	2	0		1	0	2	si	5	si
rural	04	040253000101	04025300010103	040253000101031	04025300010103103	03	hombre	14	1	2008	si		una vez al día	si	no	no	no	no	no	no	no	si	0	5	30	30	30	30	30			si	1	1	40	1	0	2	1	2	1	0		2	2	0	si	5	si
rural	04	040253000101	04025300010107	040253000101071	04025300010107105	05	hombre	27	9	2010	si		dos o más veces al día	si	no	no	no	no	no	si	no	si	2	5	10	10	10	10	10			si	1	2	40	1	0	3	1	4	2	3	1	2	1	7	si	2	si
rural	04	040253000101	04025300010110	040253000101101	04025300010110103	03	hombre	7	7	2011	si		dos o más veces al día	si	no	si	no	no	no	no	no	si	7	5	50	50	50	50	50			si	1	2	45	0	20	2	1	7	1	1	1	2	1	5	no		si
rural	04	040253000101	04025300010112	040253000101121	04025300010112103	03	hombre	4	5	2012	si		dos o tres veces por semana	si	si	si	si	si	si	si	no	si	2	5	15	15	15	15	15			si	2	2	40	0	30	7	2	0		0		2	0	0	si	5	si
rural	04	040253000101	04025300010116	040253000101161	04025300010116105	05	hombre	10	2	2012	si		dos o más veces al día	si	si	si	si	si	si	no	no	si	7	5	50	50	50	50	50			si	1	1	40	2	0	7	2	2	1	0		3	2	3	si	5	si
rural	04	040253000103	04025300010304	040253000103041	04025300010304104	04	hombre	6	9	2011	si		una vez al día	si	no	no	no	no	no	no	no	si	5	5	5	5	5	5	5			si	2	3	40	2	30	2	2	2	2	5	5	2	3	3	si	5	si
rural	04	040253000103	04025300010307	040253000103071	04025300010307103	03	mujer	18	3	2008	si		dos o más veces al día	si	si	si	si	no	no	no	no	si	2	5	5	5	5	5	5			si	2	3	40	1	0	1	1	2	1	0		2	1	0	si	5	si
rural	04	040253000103	04025300010316	040253000103161	04025300010316107	07	mujer	11	2	2008	si		dos o más veces al día	si	si	si	no	no	si	no	si	si	0	5	6	6	5	5	5			si	2	2	40	0	30	3	2	1	1	2	2	3	1	4	si	5	si
rural	04	040253000103	04025300010317	040253000103171	04025300010317103	03	hombre	30	1	2010	si		una vez al día	si	no	no	no	no	no	no	no	si	1	5	15	15	15	15	15			si	2	2	40	3	30	2	1	2	1	1	1	3	1	3	si	5	si
rural	04	040253000103	04025300010318	040253000103181	04025300010318103	03	mujer	4	12	2010	si		dos o más veces al día	si	no	no	no	no	no	no	no	si	3	5	5	5	5	5	5			si	1	1	40	0	15	7	3	3	1	0		1	0	0	si	5	si
rural	04	040253000103	04025300010320	040253000103201	04025300010320103	03	mujer	26	7	2009	no	no es necesario	dos o más veces al día	si	no	no	no	no	no	no	no	si	2	5	5	5	5	5	5			si	2	2	45	0	30	2	2	4	1	0		2	1	0	si	5	si
rural	04	040254900101	04025490010102	040254900101021	04025490010102103	03	mujer	26	8	2010	si		dos o más veces al día	si	no	no	no	no	no	no	no	si	3	5	10	10	10	10	10			si	3	3	40	1	0	5	2	4	2	0		4	0	0	no		si
rural	04	040254900101	04025490010105	040254900101051	04025490010105103	03	hombre	17	1	2012	si		dos o más veces al día	si	no	no	no	no	no	no	no	si	7	0								si	1	2	40	2	0	7	4	2	1	1	1	8	0	5	no		no
rural	04	040254900101	04025490010110	040254900101101	04025490010110105	05	hombre	21	10	2007	si		una vez al día	si	no	no	no	no	no	no	no	si	2	5	30	30	30	30	30			si	2	4	40	0	45	7	2	4	2	1	1	3	0	1	si	5	si
rural	04	040254900101	04025490010112	040254900101121	04025490010112103	03	hombre	18	4	2011	si		una vez por semana	si	si	no	no	no	no	si	no	si	2	5	10	10	10	10	10			si	1	1	40	1	30	2	1	0		1	2	3	0	2	si	3	si
rural	04	040254900101	04025490010117	040254900101171	04025490010117104	04	mujer	16	1	2008	si		dos o más veces al día	si	no	no	no	no	no	no	no	no	1	5	10	10	10	10	10			si	1	2	40	0	30	5	1	7	1	0		2	1	1	si	5	no
urbano	04	040350000201	04035000020102	040350000201021	04035000020102106	06	hombre	26	11	2007	si		dos o tres veces por semana	si	no	no	no	no	no	no	no	si	3	5	15	15	15	15	15			si	3	3	40	0	30	3	3	2	2	0		5	0	1	si	5	si
urbano	04	040350000201	04035000020107	040350000201071	04035000020107104	04	hombre	23	11	2012	no	no es necesario	dos o tres veces por semana	si	no	si	no	no	no	no	no	si	4	0								si	2	2	40	2	0	1	1	2	1	4	2	1	4	7	si	5	si
urbano	04	040350000201	04035000020111	040350000201111	04035000020111104	04	hombre	24	9	2007	si		una vez al día	si	no	no	no	no	no	no	no	si	5	5	20	20	20	20	20			si	2	2	40	3	35	7	3	5	2	2	1	1	2	7	no		si
urbano	04	040350000201	04035000020114	040350000201141	04035000020114104	04	mujer	14	2	2009	si		dos o más veces al día	si	no	no	no	no	no	no	no	si	3	5	10	10	10	10	10			si	3	3	40	1	0	7	1	3	1	0		2	0	5	no		si
urbano	04	040350000201	04035000020118	040350000201181	04035000020118104	04	mujer	5	11	2010	si		dos o más veces al día	si	no	no	no	no	no	no	no	si	0	0								si	3	3	40	1	0	0		4	1	2	1	3	0	3	si	5	si
urbano	04	040350000401	04035000040101	040350000401011	04035000040101103	03	mujer	1	12	2008	si		dos o más veces al día	si	no	no	no	no	no	no	no	si	3	5	20	20	20	20	20			si	3	3	40	1	3	7	2	0		0		3	1	5	si	1	si
urbano	04	040350000401	04035000040104	040350000401041	04035000040104104	04	hombre	1	10	2007	si		una vez al día	si	no	no	no	no	no	no	no	si	2	5	5	5	5	5	5			si	2	2	45	0	30	7	2	3	2	1	1	3	2	2	si	1	si
urbano	04	040350000401	04035000040105	040350000401051	04035000040105105	05	mujer	26	11	2010	si		dos o más veces al día	si	no	no	no	no	no	no	no	si	4	5	10	8	10	10	10			si	3	3	40	2	0	2	2	2	4	0		0	0	0	no		si
urbano	04	040350000401	04035000040111	040350000401111	04035000040111103	03	hombre	29	1	2008	si		dos o tres veces por semana	si	no	no	no	no	no	no	no	si	3	5	3	3	3	3	3			si	2	2	45	1	0	3	2	5	2	1	1	5	2	5	si	5	si
urbano	04	040350000401	04035000040115	040350000401151	04035000040115104	04	mujer	29	11	2007	si		dos o más veces al día	si	si	si	si	no	no	no	no	si	2	5	10	10	10	10	10			si	2	4	40	2	0	3	1	1	1	1	1	4	0	0	no		si
rural	04	040350900201	04035090020103	040350900201031	04035090020103103	03	mujer	3	12	2012	no	no tiene tiempo	una vez al día	si	no	no	no	no	no	no	no	si	7	0								no				0	30	3	1	2	1	3	1	1	0	2	no		si
rural	04	040350900201	04035090020104	040350900201041	04035090020104103	03	hombre	11	1	2013	si		dos o más veces al día	si	si	no	si	no	no	no	no	si	3	0								si	1	2	45	0	30	3	1	0		5	5	4	1	5	no		si
rural	04	040350900201	04035090020105	040350900201051	04035090020105105	05	mujer	9	1	2013	no	no tiene tiempo	dos o más veces al día	si	no	no	no	no	no	no	no	si	2	0								si	1	2	40	1	0	7	1	2	1	1	1	2	0	1	si	5	si
rural	04	040350900201	04035090020110	040350900201101	04035090020110105	05	hombre	22	5	2007	si		dos o más veces al día	si	si	no	no	no	no	no	no	si	6	5	10	10	10	10	10			si	2	2	40	1	0	7	1	7	1	1	1	1	0	2	no		si
rural	04	040350900201	04035090020117	040350900201171	04035090020117104	04	mujer	30	3	2010	no	no hay dentista o establecimiento de servicios de salud cerca	dos o más veces al día	si	no	no	no	no	no	no	no	si	0	0								si	2	2	40	1	0	4	1	4	1	0		2	1	2	si	5	si
rural	04	040350900201	04035090020118	040350900201181	04035090020118104	04	mujer	22	5	2007	no	no es necesario	dos o más veces al día	si	no	no	no	no	no	no	no	si	7	0								si	2	2	45	1	0	7	1	5	1	1	1	2	0	5	si	5	si
rural	04	040350900301	04035090030101	040350900301011	04035090030101108	08	hombre	9	3	2012	si		dos o más veces al día	si	no	no	no	no	no	no	no	si	3	5	10	10	10	10	10			si	3	3	40	2	0	1	3	7	1	2	1	8	0	0	si	5	si
rural	04	040350900301	04035090030103	040350900301031	04035090030103104	04	mujer	4	7	2013	si		dos o más veces al día	si	no	no	no	no	no	no	no	si	4	5	30	30	30	30	30			si	4	4	40	1	30	4	2	2	2	0		4	0	1	si	5	si
rural	04	040350900301	04035090030109	040350900301091	04035090030109105	05	hombre	25	1	2011	si		dos o más veces al día	si	no	no	no	no	si	no	no	si	7	0								si	2	2	40	1	0	3	2	0		4	1	1	0	1	si	5	si
rural	04	040350900301	04035090030114	040350900301141	04035090030114104	04	hombre	8	8	2011	si		dos o más veces al día	si	no	no	no	no	no	no	no	si	6	5	10	10	10	10	10			si	3	3	40	1	0	4	1	0		0		2	0	3	no		si
rural	04	040350900301	04035090030115	040350900301151	04035090030115102	02	mujer	17	4	2008	si		dos o más veces al día	si	no	no	no	no	no	no	no	si	3	0								si	2	2	35	2	0	7	2	7	2	0		8	0	0	si	5	si
rural	04	040350900301	04035090030117	040350900301171	04035090030117103	03	hombre	25	7	2007	no	no tiene dinero	una vez por semana	no	no	no	no	no	no	no	no	si	1	0								si	3	3	45	2	30	5	2	3	3	2	3	8	2	3	no		si
rural	04	040350900301	04035090030119	040350900301191	04035090030119105	05	hombre	1	11	2013	no	no es necesario	una vez al día	si	no	no	no	no	no	no	no	si	1	0								si	3	3	40	0	10	7	1	0		0		2	2	0	si	2	si
rural	04	040350900401	04035090040101	040350900401011	04035090040101103	03	hombre	18	11	2013	si		dos o más veces al día	si	no	no	si	si	no	si	no	si	7	0								si	2	4	40	2	0	7	2	2	1	0		3	0	2	no		no
rural	04	040350900401	04035090040108	040350900401081	04035090040108103	03	hombre	20	2	2011	no	no tiene dinero	una vez al día	si	no	no	si	no	no	no	no	si	0	0								si	1	1	45	2	30	7	2	3	1	3	1	1	0	0	no		si
rural	04	040350900401	04035090040109	040350900401091	04035090040109103	03	hombre	15	12	2006	si		dos o más veces al día	si	si	si	no	no	si	no	no	no	3	77												0	5	3	2	0		1	3	4	0	0	no asiste a clases
rural	04	040350900401	04035090040110	040350900401101	04035090040110103	03	mujer	11	8	2010	si		una vez al día	si	no	no	no	no	no	no	no	si	4	0								si	3	5	45	0	30	0		3	1	0		1	0	3	no		si
rural	04	040350900401	04035090040112	040350900401121	04035090040112103	03	hombre	13	1	2009	no	no tiene tiempo	dos o tres veces por semana	no	no	si	no	si	si	si	no	si	5	5	10	10	10	10	10			si	1	2	40	0	0	0		0		3	2	1	0	5	no		si
rural	04	040350900401	04035090040115	040350900401151	04035090040115105	05	mujer	30	3	2012	si		dos o más veces al día	si	no	no	no	no	no	no	no	si	7	5	20	20	20	20	20			si	2	2	45	0	30	7	2	2	3	0		4	0	0	no		si
rural	04	040350900401	04035090040117	040350900401171	04035090040117103	03	mujer	14	6	2013	si		una vez al día	si	no	no	no	no	no	no	no	si	0	0								si	2	4	45	0	0	7	1	7	1	0		3	0	2	si	5	no
rural	04	040351900201	04035190020101	040351900201011	04035190020101103	03	mujer	29	10	2012	si		dos o tres veces por semana	si	si	no	no	no	no	no	no	no	7	77												2	0	4	5	1	2	0		3	0	2	no asiste a clases
rural	04	040351900201	04035190020107	040351900201071	04035190020107103	03	hombre	28	1	2010	si		dos o más veces al día	si	si	no	no	no	no	no	no	si	5	5	5	5	5	5	5			no				3	0	1	2	3	2	0		3	0	0	si	5	no
rural	04	040351900201	04035190020113	040351900201131	04035190020113104	04	hombre	21	2	2010	si		dos o tres veces por semana	si	si	no	no	no	no	no	no	si	1	5	10	10	10	10	10			si	1	2	40	1	0	2	2	1	2	0		4	0	0	si	5	si
rural	04	040351900201	04035190020114	040351900201141	04035190020114103	03	hombre	10	11	2012	si		dos o más veces al día	si	no	no	no	no	no	no	no	si	2	5	20	20	20	20	20			si	1	1	40	1	0	2	1	1	2	1	1	2	2	2	si	5	si
rural	04	040351900201	04035190020117	040351900201171	04035190020117104	04	mujer	6	9	2010	si		dos o más veces al día	si	no	no	no	si	no	no	no	si	7	5	5	5	5	5	5			si	1	2	30	1	0	1	1	2	2	0		2	0	0	si	0	si
rural	04	040352900201	04035290020103	040352900201031	04035290020103103	03	hombre	22	1	2011	si		dos o más veces al día	si	no	no	no	no	no	no	no	si	0	0								si	2	2	35	1	0	3	1	7	2	1	1	5	0	2	no		si
rural	04	040352900201	04035290020104	040352900201041	04035290020104103	03	hombre	3	9	2013	si		una vez al día	si	no	no	no	no	no	no	no	si	2	0								si	1	2	45	3	0	5	1	2	1	3	2	5	2	2	si	5	no
rural	04	040352900201	04035290020110	040352900201101	04035290020110103	03	mujer	15	12	2010	si		dos o más veces al día	si	si	si	no	si	no	no	no	si	2	0								si	2	2	35	1	0	4	2	7	2	3	2	3	1	2	si	1	si
rural	04	040352900201	04035290020118	040352900201181	04035290020118104	04	mujer	22	5	2009	si		dos o más veces al día	si	si	no	no	si	si	no	no	si	0	0								si	2	3	35	2	0	3	3	0		2	2	1	1	4	si	5	si
urbano	04	040353000101	04035300010103	040353000101031	04035300010103103	03	mujer	12	7	2011	no	no es necesario	una vez al día	si	si	no	no	no	no	no	no	si	7	1					10			si	2	2	45	2	0	7	1	0		0		1	0	0	no		si
urbano	04	040353000101	04035300010105	040353000101051	04035300010105105	05	hombre	22	6	2008	si		dos o tres veces por semana	si	no	no	no	no	no	no	no	si	1	5	5	5	5	5	5			si	3	3	45	1	45	2	2	3	4	1	2	2	3	4	si	5	si
urbano	04	040353000101	04035300010107	040353000101071	04035300010107103	03	hombre	31	10	2008	si		dos o tres veces por semana	si	si	no	no	si	no	si	no	si	7	5	10	10	10	10	10			si	3	5	45	1	0	7	2	0		1	2	0	0	2	si	5	si
urbano	04	040353000101	04035300010109	040353000101091	04035300010109104	04	mujer	25	11	2007	si		dos o más veces al día	si	no	no	no	no	no	no	no	si	3	5	10	10	10	10	10			si	3	5	40	1	0	3	2	2	2	1	1	2	3	2	si	5	si
urbano	04	040353000101	04035300010110	040353000101101	04035300010110106	06	mujer	7	12	2011	si		dos o más veces al día	si	no	no	no	no	no	no	no	si	7	5	10	10	10	10	10			si	2	2	45	2	0	7	3	3	1	0		3	1	3	si	5	si
urbano	04	040353000101	04035300010111	040353000101111	04035300010111102	02	hombre	31	8	2012	no	no es necesario	dos o más veces al día	si	si	no	no	si	no	no	no	si	2	5	20	20	20	20	20			si	2	2	45	1	0	3	1	2	1	0		1	0	2	si	5	si
urbano	04	040353000101	04035300010114	040353000101141	04035300010114103	03	mujer	28	8	2010	si		dos o más veces al día	si	si	no	no	no	no	no	no	si	2	0								si	2	2	40	2	0	7	4	0		3	1	5	1	5	si	5	si
urbano	04	040450000101	04045000010101	040450000101011	04045000010101103	03	hombre	22	6	2007	si		dos o más veces al día	si	si	si	si	no	no	no	no	si	2	0								si	2	3	40	1	0	5	1	2	1	7	3	5	4	3	si	5	si
urbano	04	040450000101	04045000010102	040450000101021	04045000010102103	03	mujer	24	9	2010	no	no es necesario	dos o más veces al día	si	no	no	no	no	no	no	no	si	2	0								si	2	2	45	0	10	2	1	1	1	0		2	0	1	si	5	si
urbano	04	040450000101	04045000010103	040450000101031	04045000010103103	03	hombre	30	6	2007	si		dos o más veces al día	si	si	no	no	no	no	no	no	si	6	5	5	5	5	5	5			si	2	5	40	2	0	3	1	2	1	0		4	0	4	si	5	si
urbano	04	040450000101	04045000010104	040450000101041	04045000010104103	03	mujer	28	1	2009	si		dos o más veces al día	si	no	si	no	si	no	si	no	si	2	0								si	2	4	40	0	10	6	1	0		1	1	4	1	4	si	5	si
urbano	04	040450000101	04045000010111	040450000101111	04045000010111104	04	mujer	16	12	2011	si		dos o más veces al día	si	no	no	no	no	no	no	no	si	0	0								si	3	5	40	0	30	2	1	3	1	0		2	1	2	si	5	si
urbano	04	040450000101	04045000010117	040450000101171	04045000010117103	03	hombre	4	1	2007	no	no es necesario	dos o más veces al día	si	no	no	no	no	no	no	no	si	2	5	15	15	15	15	15			si	2	5	40	3	0	2	2	1	1	2	2	3	1	2	si	5	si
urbano	04	040450000601	04045000060102	040450000601021	04045000060102103	03	mujer	5	3	2013	no	no es necesario	una vez al día	si	no	no	no	no	no	si	no	si	2	5	10	10	10	10	10			si	2	2	40	5	0	5	1	2	1	7	1	10	0	7	no		si
urbano	04	040450000601	04045000060113	040450000601131	04045000060113103	03	mujer	30	6	2008	si		una vez al día	si	no	no	no	no	no	no	no	si	0	5	10	10	10	10	10			si	2	4	40	2	30	7	1	7	1	0		4	0	0	no		si
urbano	04	040450000601	04045000060114	040450000601141	04045000060114103	03	hombre	1	11	2010	no	otro, ¿cuál?	dos o más veces al día	si	no	no	no	no	no	no	no	si	1	0								si	2	2	40	1	0	3	2	2	1	1	1	3	0	7	si	0	si
urbano	04	040450000601	04045000060116	040450000601161	04045000060116103	03	hombre	6	5	2010	si		una vez al día	si	no	no	no	no	no	no	no	si	0	5	5	5	5	5	5			si	2	2	40	1	30	1	2	5	1	0		1	0	1	no		si
urbano	04	040450000601	04045000060118	040450000601181	04045000060118103	03	hombre	28	3	2008	no	no es necesario	dos o tres veces por semana	si	no	no	no	no	no	no	no	si	0	0								si	2	2	45	2	0	1	1	1	1	1	1	2	1	2	no		si
rural	04	040450900201	04045090020101	040450900201011	04045090020101102	02	mujer	6	5	2007	si		una vez al día	si	no	no	si	si	si	no	no	si	1	0								si	2	2	40	1	0	0		4	1	0		4	0	5	si	5	si
rural	04	040450900201	04045090020103	040450900201031	04045090020103104	04	hombre	8	5	2010	si		dos o tres veces por semana	si	si	si	no	si	si	si	no	si	2	0								si	2	2	35	1	0	3	1	1	3	0		2	0	1	si	3	si
rural	04	040450900201	04045090020104	040450900201041	04045090020104105	05	hombre	20	12	2012	si		una vez al día	si	no	no	no	no	no	no	no	si	2	0								si	3	3	45	2	0	2	2	0		1	0	2	0	0	si	5	no
rural	04	040450900201	04045090020108	040450900201081	04045090020108105	05	hombre	20	12	2012	si		una vez al día	si	no	no	no	no	no	no	no	si	2	0								si	3	3	40	2	0	2	2	0		1	0	2	0	0	si	5	no
rural	04	040450900201	04045090020112	040450900201121	04045090020112103	03	mujer	29	4	2012	si		una vez por semana	si	si	no	no	si	no	no	no	si	1	5	15	15	15	15	15			si	3	3	35	1	0	7	1	3	1	2	2	0	0	0	si	5	si
rural	04	040450900201	04045090020114	040450900201141	04045090020114104	04	hombre	27	5	2012	si		dos o más veces al día	si	no	no	si	no	no	si	no	si	0	0								si	2	2	45	1	0	7	2	3	1	0		2	0	0	si	5	si
rural	04	040450900201	04045090020116	040450900201161	04045090020116104	04	hombre	11	4	2012	si		dos o más veces al día	si	si	si	si	si	si	si	no	si	0	0								si	3	3	45	1	0	5	5	0		1	1	2	0	0	si	5	si
rural	04	040450900201	04045090020117	040450900201171	04045090020117107	07	hombre	11	4	2011	si		una vez al día	si	si	si	si	no	no	no	no	si	0	5	10	10	10	10	10			si	2	2	35	2	0	7	2	2	1	0		1	0	0	si	5	si
rural	04	040450900201	04045090020118	040450900201181	04045090020118102	02	mujer	3	1	2011	no	no es necesario	dos o más veces al día	si	no	no	no	no	no	no	no	si	0	0								si	2	3	40	0	30	1	1	2	1	1	2	2	1	4	si	5	si
rural	04	040450900401	04045090040107	040450900401071	04045090040107103	03	mujer	28	5	2011	si		dos o más veces al día	si	no	no	no	no	no	no	no	si	1	0								si	3	3	45	1	0	7	2	3	2	2	1	3	0	0	si	5	si
rural	04	040450900401	04045090040109	040450900401091	04045090040109105	05	mujer	10	11	2010	no	no es necesario	una vez al día	si	no	no	no	si	no	si	no	si	3	0								si	3	3	35	0	30	4	1	4	1	1	1	2	0	7	si	5	si
rural	04	040450900401	04045090040115	040450900401151	04045090040115103	03	mujer	9	5	2007	no	no tiene tiempo	dos o más veces al día	si	no	no	no	no	si	no	no	si	2	0								no				1	30	3	3	2	2	0		3	0	1	si	5	si
rural	04	040450900401	04045090040117	040450900401171	04045090040117103	03	mujer	28	11	2009	si		una vez al día	si	si	no	no	no	no	no	no	si	1	0								si	3	3	45	2	0	5	3	3	1	0		4	0	4	si	3	si
rural	04	040450900401	04045090040118	040450900401181	04045090040118103	03	hombre	11	5	2010	no	no es necesario	una vez al día	si	si	no	no	no	no	no	no	si	2	0								si	2	2	40	1	0	1	1	1	1	1	2	3	2	1	si	5	si
rural	04	040451900201	04045190020101	040451900201011	04045190020101102	02	hombre	7	11	2009	si		dos o más veces al día	si	si	si	si	no	si	no	no	si	5	5	15	15	15	15	15			si	3	3	40	2	0	5	1	7	2	1	1	3	1	3	si	5	no
rural	04	040451900201	04045190020102	040451900201021	04045190020102104	04	mujer	22	12	2008	si		dos o más veces al día	si	si	si	no	no	no	no	no	si	5	5	20	20	20	20	20			si	3	3	40	0	30	5	1	3	1	0		5	0	4	si	5	no
rural	04	040451900201	04045190020104	040451900201041	04045190020104102	02	mujer	19	10	2010	si		dos o más veces al día	si	si	si	no	no	no	si	no	si	7	5	10	10	10	10	10			si	1	1	40	3	0	5	4	2	2	5	5	5	2	1	si	5	no
rural	04	040451900201	04045190020115	040451900201151	04045190020115102	02	mujer	8	6	2009	no	no es necesario	dos o tres veces por semana	si	si	no	no	no	no	no	no	si	0	5	10	10	10	10	10			si	1	1	40	0	30	2	2	5	2	1	1	5	2	2	si	5	no
rural	04	040451900201	04045190020116	040451900201161	04045190020116105	05	hombre	12	1	2008	si		una vez al día	si	no	no	no	no	no	no	no	si	3	5	10	10	10	10	10			si	3	3	40	2	0	1	1	3	1	1	3	10	5	7	si	5	no
rural	04	040452900501	04045290050104	040452900501041	04045290050104108	08	hombre	30	4	2010	si		dos o más veces al día	si	no	no	no	no	no	si	no	si	4	0								si	2	2	45	3	0	5	2	2	2	0		6	1	1	si	4	si
rural	04	040452900501	04045290050106	040452900501061	04045290050106103	03	hombre	4	8	2013	si		dos o más veces al día	si	no	no	no	si	si	no	no	si	7	0								si	2	2	40	0	30	7	3	3	1	0		8	0	3	si	5	si
rural	04	040452900501	04045290050107	040452900501071	04045290050107104	04	hombre	28	1	2008	si		dos o más veces al día	si	no	si	no	no	si	no	no	no	3	77												3	0	3	2	3	2	4	1	3	2	4	no asiste a clases
rural	04	040452900501	04045290050110	040452900501101	04045290050110107	07	mujer	6	12	2007	no	otro, ¿cuál?	dos o más veces al día	si	no	no	no	no	no	no	no	si	7	5	10	10	10	10	10			si	2	2	30	0	10	7	2	0		0		2	0	7	si	5	si
rural	04	040452900601	04045290060102	040452900601021	04045290060102104	04	hombre	2	3	2010	no	no es necesario	dos o tres veces por semana	si	no	no	si	no	no	no	no	si	5	5	30	30	30	30	30			no				1	0	1	1	0		2	2	0	3	1	no		no
rural	04	040452900601	04045290060103	040452900601031	04045290060103104	04	mujer	12	12	2012	si		una vez al día	si	no	no	no	no	no	no	no	si	2	0								si	2	2	35	2	0	7	2	3	1	1	1	3	0	1	si	5	si
rural	04	040452900601	04045290060109	040452900601091	04045290060109105	05	mujer	10	7	2007	no	no es necesario	dos o más veces al día	si	si	si	no	no	no	no	no	no	5	5	5	5	5	5	5			si	3	3	40	1	0	3	1	7	3	7	2	5	0	7	si	5	si
rural	04	040452900601	04045290060114	040452900601141	04045290060114102	02	hombre	4	5	2010	si		dos o tres veces por semana	si	no	no	no	no	no	no	no	si	7	5	5	5	5	5	5			si	2	2	45	0	30	7	5	0		5	5	2	5	5	no		si
rural	04	040453000101	04045300010104	040453000101041	04045300010104105	05	hombre	1	12	2009	si		dos o más veces al día	si	no	si	no	no	no	no	no	si	7	5	5	5	5	5	5			si	2	2	40	0	30	1	1	1	1	0		2	1	1	si	5	si
rural	04	040453000101	04045300010111	040453000101111	04045300010111106	06	mujer	1	12	2009	si		una vez al día	si	si	no	no	no	no	no	no	si	3	5	5	5	5	5	5			si	2	2	40	1	0	3	1	1	1	0		2	0	7	si	5	si
rural	04	040453000101	04045300010116	040453000101161	04045300010116103	03	hombre	2	4	2009	si		dos o más veces al día	si	no	no	no	no	no	no	no	si	7	5	5	5	5	5	5			si	2	2	45	0	30	7	3	2	1	1	3	1	2	3	si	3	si
urbano	04	040550000204	04055000020401	040550000204011	04055000020401103	03	mujer	25	8	2012	no	no es necesario	dos o más veces al día	si	no	no	no	no	no	no	no	si	0	0								si	2	2	30	3	0	7	1	3	1	0		1	1	2	si	5	si
urbano	04	040550000204	04055000020404	040550000204041	04055000020404104	04	hombre	21	3	2009	si		dos o tres veces por semana	si	si	si	no	no	no	no	no	si	4	5	30	30	30	30	30			si	1	1	40	1	0	7	1	3	1	1	1	3	0	1	no		si
urbano	04	040550000204	04055000020405	040550000204051	04055000020405105	05	hombre	24	1	2011	si		dos o tres veces por semana	si	no	no	no	no	no	no	no	si	3	5	10	10	10	10	10			si	1	3	40	4	0	7	1	4	1	0		3	1	1	si	5	si
urbano	04	040550000204	04055000020407	040550000204071	04055000020407102	02	hombre	11	12	2012	si		una vez al día	si	no	no	no	no	si	no	no	si	7	5	5	5	5	5	5			si	1	2	35	0	15	7	1	3	1	2	1	1	1	1	no		si
urbano	04	040550000204	04055000020410	040550000204101	04055000020410104	04	hombre	1	4	2012	no	otro, ¿cuál?	dos o más veces al día	si	no	no	no	no	no	no	no	si	0	5	20	20	20	20	20			si	2	2	40	3	0	7	1	0		1	1	3	1	2	si	5	si
urbano	04	040550000204	04055000020411	040550000204111	04055000020411102	02	hombre	5	6	2007	no	no es necesario	dos o tres veces por semana	si	no	no	no	no	no	no	no	si	5	0								si	1	1	45	4	0	7	2	2	2	0		4	2	3	si	1	si
urbano	04	040550000204	04055000020414	040550000204141	04055000020414103	03	mujer	2	1	2013	si		dos o más veces al día	si	si	si	no	si	no	si	no	si	0	5	10	10	10	10	10			si	1	1	40	2	0	7	3	7	2	0		3	1	1	si	5	no
urbano	04	040550000205	04055000020510	040550000205101	04055000020510108	08	mujer	19	8	2009	si		dos o más veces al día	si	si	si	no	no	no	no	no	si	2	0								si	3	3	45	3	0	7	4	0		2	2	0	1	7	no		si
urbano	04	040550000205	04055000020513	040550000205131	04055000020513103	03	hombre	6	5	2008	si		dos o más veces al día	si	no	no	no	no	no	no	no	si	2	5	25	25	25	25	25			si	2	2	35	0	20	7	3	5	2	0		2	0	1	si	5	si
urbano	04	040550000205	04055000020515	040550000205151	04055000020515103	03	hombre	23	5	2009	si		dos o más veces al día	si	no	no	no	si	no	no	no	si	7	0								si	2	4	40	1	50	7	2	5	3	0		3	0	0	no		si
urbano	04	040550000205	04055000020517	040550000205171	04055000020517105	05	hombre	7	12	2012	si		una vez al día	si	no	si	si	no	no	no	no	si	7	0								si	2	2	40	1	0	3	4	3	2	7	1	1	2	4	no		si
urbano	04	040550000501	04055000050101	040550000501011	04055000050101103	03	mujer	4	3	2012	si		dos o más veces al día	si	no	no	no	no	no	no	no	si	2	0								si	5	5	45	2	30	7	1	0		2	1	1	2	7	no		si
urbano	04	040550000501	04055000050108	040550000501081	04055000050108103	03	hombre	29	9	2008	si		dos o más veces al día	si	no	no	no	no	no	no	no	si	6	5	40	40	40	40	40			si	2	3	40	0	30	7	2	7	2	1	2	5	0	2	si	5	si
urbano	04	040550000501	04055000050111	040550000501111	04055000050111106	06	hombre	2	1	2009	si		dos o más veces al día	si	si	si	no	no	no	no	no	si	2	0								si	4	5	45	3	0	7	1	0		1	1	2	1	5	si	5	si
urbano	04	040550000501	04055000050113	040550000501131	04055000050113105	05	hombre	6	7	2009	si		una vez al día	si	no	no	no	si	si	no	no	si	5	0								si	1	2	45	1	0	5	1	4	1	1	1	2	1	2	si	1	si
urbano	04	040550000501	04055000050114	040550000501141	04055000050114106	06	mujer	26	4	2008	si		dos o más veces al día	si	si	no	no	si	no	no	no	si	0	0								si	2	2	45	1	0	5	1	1	1	0		2	1	1	si	1	si
urbano	04	040550000501	04055000050115	040550000501151	04055000050115103	03	mujer	11	12	2011	si		una vez al día	si	si	no	no	no	no	no	no	si	0	0								si	5	5	45	1	0	7	3	1	1	0		1	2	7	si	3	si
urbano	04	040550000501	04055000050117	040550000501171	04055000050117104	04	mujer	17	4	2011	si		dos o más veces al día	si	no	no	no	si	no	no	no	si	3	0								si	2	2	45	3	0	2	1	0		0		3	2	5	si	4	si
urbano	04	040550000501	04055000050118	040550000501181	04055000050118103	03	hombre	12	1	2010	si		dos o más veces al día	si	si	no	no	no	no	no	no	si	2	0								si	2	4	45	2	0	7	1	1	1	0		1	1	3	no		si
urbano	04	040550002501	04055000250101	040550002501011	04055000250101104	04	mujer	15	7	2011	si		dos o más veces al día	si	no	no	no	no	no	no	no	si	3	0								si	2	2	45	3	0	7	1	3	1	0		3	0	0	si	3	si
urbano	04	040550002501	04055000250102	040550002501021	04055000250102102	02	hombre	16	9	2013	si		dos o más veces al día	si	si	si	si	no	no	si	no	si	7	3			30	30	30			si	4	4	45	1	0	4	1	0		0		3	3	7	no		si
urbano	04	040550002501	04055000250106	040550002501061	04055000250106102	02	mujer	23	6	2008	no	no tiene tiempo	una vez al día	si	no	no	no	no	no	no	no	si	0	0								si	2	2	45	2	0	7	1	4	3	0		3	0	5	si	5	si
urbano	04	040550002501	04055000250108	040550002501081	04055000250108104	04	mujer	25	11	2011	si		una vez al día	si	si	no	si	si	no	no	no	si	7	5	20	20	20	20	20			si	2	2	40	0	5	7	1	2	2	3	1	1	2	3	si	5	si
urbano	04	040550002501	04055000250110	040550002501101	04055000250110102	02	mujer	27	7	2008	no	no es necesario	dos o más veces al día	si	no	no	no	no	no	no	no	si	0	0								si	1	1	40	0	30	3	2	2	2	7	1	3	2	7	si	5	si
urbano	04	040550002501	04055000250115	040550002501151	04055000250115104	04	mujer	29	9	2007	si		dos o más veces al día	si	no	no	no	no	no	si	no	si	3	5	10	10	10	10	10			si	1	1	45	1	0	5	2	4	5	0		2	0	0	si	5	si
urbano	04	040550002501	04055000250118	040550002501181	04055000250118105	05	hombre	21	6	2009	no	no es necesario	una vez al día	si	no	no	no	no	no	no	no	si	0	5	20	20	20	20	20			si	2	2	45	0	30	3	2	7	1	3	2	2	5	5	si	5	si
rural	04	040550900501	04055090050104	040550900501041	04055090050104103	03	mujer	5	10	2012	si		dos o más veces al día	si	no	no	no	no	no	no	no	si	4	0								si	1	1	40	1	1	7	4	7	1	1	1	1	0	6	si	1	no
rural	04	040550900501	04055090050108	040550900501081	04055090050108105	05	hombre	18	4	2011	si		dos o más veces al día	si	no	no	no	no	no	no	no	si	7	0								si	1	1	40	1	0	5	1	4	1	0		3	0	1	si	5	si
rural	04	040550900501	04055090050109	040550900501091	04055090050109108	08	mujer	10	5	2013	no	no es necesario	dos o tres veces por semana	si	no	si	si	no	si	si	no	si	7	5	20	20	20	20	20			si	2	2	45	3	30	7	2	7	3	2	2	2	2	1	si	5	si
rural	04	040550900501	04055090050110	040550900501101	04055090050110103	03	mujer	19	5	2013	si		dos o más veces al día	si	no	no	no	no	no	no	no	si	0	3	50	50	50					si	2	2	40	3	0	7	2	7	1	5	1	1	0	3	si	5	si
rural	04	040550900501	04055090050116	040550900501161	04055090050116103	03	hombre	18	5	2012	si		una vez al día	si	no	si	no	no	no	si	no	si	7	5	10	10	10	10	10			si	5	5	40	2	15	2	2	0		2	1	3	0	2	no		si
rural	04	040550901201	04055090120101	040550901201011	04055090120101103	03	mujer	1	8	2010	si		dos o más veces al día	si	si	no	no	no	no	no	no	si	2	5	50	50	50	50	50			si	5	5	45	0	30	7	4	7	2	0		6	1	1	no		si
rural	04	040550901201	04055090120111	040550901201111	04055090120111109	09	mujer	17	6	2012	no	otro, ¿cuál?	una vez al día	si	no	no	no	no	si	no	no	si	2	5	30	30	30	30	30			si	2	2	45	2	3	4	1	3	1	2	1	1	2	5	si	5	si
rural	04	040550901901	04055090190102	040550901901021	04055090190102103	03	mujer	29	9	2012	si		dos o más veces al día	si	si	si	no	no	no	no	no	si	0	0								si	3	3	40	0	30	7	2	7	3	0		1	0	3	si	5	si
rural	04	040550901901	04055090190103	040550901901031	04055090190103104	04	hombre	6	2	2010	si		una vez al día	si	no	no	no	no	no	no	no	si	7	2	10		10					si	3	3	45	1	30	7	3	7	1	0		1	0	3	si	5	si
rural	04	040550901901	04055090190107	040550901901071	04055090190107107	07	mujer	15	12	2006	si		una vez al día	si	si	si	no	no	no	no	no	si	0	5	90	90	90	90	90			si	1	1	40	1	0	7	1	5	1	1	1	3	0	4	si	5	si
rural	04	040550901901	04055090190108	040550901901081	04055090190108103	03	hombre	27	11	2011	si		dos o más veces al día	si	si	si	no	no	si	no	si	si	7	5	60	60	60	60	60			si	3	3	40	1	30	2	3	0		5	3	2	5	5	si	4	si
rural	04	040550901901	04055090190109	040550901901091	04055090190109105	05	mujer	7	3	2010	si		dos o más veces al día	si	si	no	si	no	si	no	no	si	1	0								si	2	2	45	2	0	7	3	0		0		1	0	0	si	5	si
rural	04	040550901901	04055090190111	040550901901111	04055090190111103	03	hombre	25	7	2008	si		dos o más veces al día	si	no	no	no	no	no	no	no	si	7	5	40	40	40	40	40			si	2	2	40	1	0	1	1	2	1	5	1	2	0	5	si	5	si
rural	04	040551000101	04055100010109	040551000101091	04055100010109103	03	mujer	4	9	2008	si		dos o más veces al día	si	si	no	no	no	si	si	no	si	5	5	10	10	10	10	10			si	3	3	35	2	0	4	3	5	3	0		5	1	5	si	5	si
rural	04	040551000101	04055100010110	040551000101101	04055100010110105	05	hombre	5	12	2012	no	no es necesario	dos o más veces al día	si	no	no	no	no	no	no	no	si	5	5	30	30	30	30	30			si	2	2	40	2	0	7	1	7	1	5	3	2	3	3	si	5	si
rural	04	040551000101	04055100010112	040551000101121	04055100010112105	05	hombre	20	6	2008	no	no es necesario	una vez al día	si	no	no	no	no	no	no	no	si	0	0								si	3	3	40	2	30	2	1	0		7	2	3	0	6	si	5	si
rural	04	040551000101	04055100010115	040551000101151	04055100010115103	03	mujer	30	6	2008	no	no es necesario	dos o más veces al día	si	no	no	no	no	no	no	no	si	1	5	30	30	30	30	30			si	2	2	40	1	0	4	2	3	2	1	1	3	2	2	si	5	si
rural	04	040551000101	04055100010117	040551000101171	04055100010117103	03	hombre	7	5	2007	si		una vez al día	si	no	no	no	no	no	no	si	si	7	0								si	4	5	40	1	0	7	3	3	4	0		1	1	5	no		si
rural	04	040551000105	04055100010501	040551000105011	04055100010501103	03	mujer	6	11	2013	si		dos o más veces al día	si	si	no	si	no	si	no	no	si	0	5	10	10	10	10	10			no				2	0	2	2	7	3	2	1	4	1	2	si	5	si
rural	04	040551000105	04055100010505	040551000105051	04055100010505105	05	mujer	9	12	2006	no	no es necesario	dos o más veces al día	si	no	no	no	no	no	no	no	si	1	0								si	3	3	45	3	20	3	1	5	2	0		0	0	2	si	5	si
rural	04	040551000105	04055100010508	040551000105081	04055100010508106	06	hombre	11	4	2012	si		dos o más veces al día	si	no	no	no	no	no	no	no	si	1	5	3	3	3	3	3			si	2	2	45	4	0	7	1	7	1	0		3	1	2	si	5	si
rural	04	040551000105	04055100010515	040551000105151	04055100010515103	03	mujer	21	6	2012	si		dos o más veces al día	si	no	no	no	si	no	no	no	si	0	0								si	3	3	40	1	0	7	2	2	1	0		1	0	3	no		si
rural	04	040551000105	04055100010516	040551000105161	04055100010516104	04	mujer	14	10	2012	si		dos o más veces al día	si	no	no	si	si	no	no	no	si	7	5	30	30	30	30	30			si	2	2	40	2	0	7	3	7	2	0		0	0	0	si	2	si
rural	04	040551000105	04055100010517	040551000105171	04055100010517103	03	hombre	29	9	2012	si		dos o más veces al día	si	no	si	si	no	no	no	no	si	7	5	4	4	4	4	4			si	2	2	45	3	0	7	2	2	2	1	1	2	1	4	si	5	si
rural	04	040554000101	04055400010106	040554000101061	04055400010106102	02	hombre	16	6	2009	no	no es necesario	dos o más veces al día	si	no	no	no	no	no	no	no	si	6	5	30	30	30	30	30			si	2	2	45	1	0	7	2	2	1	2	1	3	2	5	si	5	si
rural	04	040554000101	04055400010107	040554000101071	04055400010107103	03	hombre	14	5	2007	no	no es necesario	dos o más veces al día	si	no	no	si	no	no	no	no	si	3	5	20	20	20	20	20			si	3	3	40	1	0	3	2	7	1	0		2	1	5	si	5	si
rural	04	040554000101	04055400010112	040554000101121	04055400010112103	03	hombre	20	10	2013	no	no es necesario	una vez al día	si	no	no	no	no	no	si	no	si	2	0								si	4	4	45	3	0	7	2	7	1	4	5	5	3	7	no		si
rural	04	040554000101	04055400010114	040554000101141	04055400010114103	03	hombre	29	5	2012	si		dos o más veces al día	si	no	no	no	no	no	no	no	si	2	5	14	14	14	14	14			si	2	2	45	2	0	7	1	3	1	0		1	0	0	si	5	si
rural	04	040554000201	04055400020101	040554000201011	04055400020101104	04	hombre	13	3	2008	si		dos o más veces al día	si	no	no	no	no	no	no	no	si	0	5	15	15	15	15	15			si	1	1	45	1	0	7	4	2	2	1	0	1	0	3	si	5	si
rural	04	040554000201	04055400020106	040554000201061	04055400020106104	04	mujer	14	11	2013	si		dos o más veces al día	si	no	no	si	si	si	no	no	si	0	5	5	5	5	5	5			si	1	1	40	3	0	2	1	0		3	3	3	1	7	si	5	no
rural	04	040554000201	04055400020110	040554000201101	04055400020110103	03	mujer	4	8	2009	si		dos o más veces al día	si	no	no	no	no	no	no	no	si	2	5	10	10	10	10	10			si	4	4	40	0	30	3	1	3	1	2	3	5	0	3	si	5	si
rural	04	040554000201	04055400020115	040554000201151	04055400020115103	03	mujer	8	5	2011	no	no es necesario	una vez al día	si	no	no	no	no	no	no	no	si	0	5	30	30	30	30	30			si	1	1	40	1	0	5	1	7	1	0		0	0	0	si	5	si
rural	04	040554000201	04055400020118	040554000201181	04055400020118104	04	mujer	29	10	2010	no	otro, ¿cuál?	dos o más veces al día	si	si	si	no	si	si	no	no	si	3	5	5	5	5	5	5			si	1	1	40	3	5	2	3	0		0		2	0	0	si	5	si
rural	04	040555900201	04055590020103	040555900201031	04055590020103103	03	hombre	8	4	2011	si		una vez al día	si	si	si	no	no	no	no	no	si	7	0								si	1	2	30	1	0	7	2	1	1	5	1	3	0	5	si	5	si
rural	04	040555900201	04055590020104	040555900201041	04055590020104103	03	hombre	22	2	2013	si		dos o más veces al día	si	no	no	si	no	no	no	no	si	7	0								si	1	1	45	1	0	5	2	4	1	3	1	4	0	0	si	5	no
rural	04	040555900201	04055590020105	040555900201051	04055590020105103	03	hombre	18	7	2010	no	no es necesario	una vez al día	si	no	no	no	no	no	no	no	si	1	0								si	3	3	40	1	0	7	1	1	1	0		5	0	1	no		si
rural	04	040555900201	04055590020107	040555900201071	04055590020107105	05	hombre	21	1	2007	si		dos o más veces al día	si	no	si	no	no	no	no	no	si	4	0								si	5	5	45	1	0	4	2	2	1	0		1	0	4	si	5	si
rural	04	040555900201	04055590020108	040555900201081	04055590020108103	03	mujer	23	2	2007	no	no es necesario	dos o más veces al día	si	no	no	no	si	no	no	no	si	0	0								si	5	5	40	0	15	7	3	0		5	2	1	0	0	si	5	si
urbano	04	040650000201	04065000020102	040650000201021	04065000020102104	04	hombre	8	3	2012	no	no tiene tiempo	una vez al día	si	si	no	no	no	no	no	no	si	3	5	12	12	12	12	12			si	3	3	45	1	0	7	1	3	3	3	3	3	0	4	si	5	si
urbano	04	040650000201	04065000020104	040650000201041	04065000020104103	03	mujer	7	4	2008	no	no es necesario	dos o más veces al día	si	no	no	no	no	no	no	no	si	2	5	15	15	15	15	15			si	3	3	45	2	0	4	2	2	2	1	2	2	1	3	si	5	si
urbano	04	040650000201	04065000020105	040650000201051	04065000020105104	04	hombre	19	8	2013	si		dos o más veces al día	si	no	no	no	no	no	no	no	si	7	5	40	40	40	40	40			si	4	4	40	0	30	7	3	3	2	0		2	0	3	si	5	si
urbano	04	040650000201	04065000020112	040650000201121	04065000020112104	04	mujer	4	10	2011	si		una vez al día	si	no	no	no	no	no	no	no	si	0	5	10	10	10	10	10			si	3	3	45	2	0	7	2	1	2	0		0	0	1	si	5	si
urbano	04	040650000201	04065000020117	040650000201171	04065000020117103	03	mujer	11	9	2012	no	otro, ¿cuál?	dos o más veces al día	si	no	si	no	no	no	no	no	si	7	5	30	30	30	30	30			si	3	3	45	1	0	7	3	7	2	0		9	0	0	si	5	si
urbano	04	040650000201	04065000020118	040650000201181	04065000020118103	03	mujer	14	9	2013	no	no es necesario	dos o tres veces por semana	si	no	no	no	no	no	no	no	si	7	5	10	10	10	10	10			si	1	1	45	1	0	0		7	2	2	2	2	0	7	si	5	si
urbano	04	040650000401	04065000040104	040650000401041	04065000040104104	04	hombre	4	12	2010	si		dos o más veces al día	si	no	no	no	si	si	no	no	si	6	5	10	10	10	10	10			si	4	4	45	0	3	1	2	3	1	4	1	2	2	4	si	5	si
urbano	04	040650000401	04065000040105	040650000401051	04065000040105102	02	hombre	27	11	2006	no	no es necesario	dos o más veces al día	si	no	no	no	no	no	no	no	si	1	0								si	5	5	45	1	0	7	1	7	1	3	1	2	0	7	si	4	si
urbano	04	040650000401	04065000040108	040650000401081	04065000040108104	04	mujer	15	5	2010	si		dos o más veces al día	si	no	no	no	no	no	no	no	si	3	5	30	30	30	30	30			si	2	2	45	2	0	2	2	3	1	2	1	1	1	1	si	5	si
urbano	04	040650000401	04065000040116	040650000401161	04065000040116103	03	hombre	8	9	2013	si		dos o más veces al día	si	si	no	no	no	no	no	no	si	2	5	20	20	20	20	20			si	2	2	45	0	30	7	1	3	1	0		3	0	1	si	5	si
urbano	04	040650000401	04065000040118	040650000401181	04065000040118103	03	hombre	21	11	2008	si		una vez al día	si	no	no	no	no	no	no	no	si	2	5	20	20	20	20	20			si	2	2	45	6	0	2	1	0		1	1	2	0	7	no		si
rural	04	040650900401	04065090040107	040650900401071	04065090040107106	06	hombre	14	12	2008	si		dos o más veces al día	si	no	si	no	no	no	no	no	si	0	0								si	3	3	45	1	0	7	1	2	2	0		7	5	4	si	5	si
rural	04	040650900401	04065090040115	040650900401151	04065090040115103	03	hombre	16	1	2010	no	no tiene dinero	dos o más veces al día	si	si	si	si	no	no	no	no	si	0	0								si	4	4	45	0	10	3	3	1	1	1	1	0	7	7	no		si
rural	04	040651000101	04065100010103	040651000101031	04065100010103103	03	hombre	6	3	2008	no	no es necesario	dos o más veces al día	si	no	no	no	no	no	no	no	si	2	5	5	5	5	5	5			si	2	2	45	2	0	2	1	2	1	1	1	1	1	1	si	5	si
rural	04	040651000101	04065100010104	040651000101041	04065100010104104	04	hombre	3	4	2011	si		dos o más veces al día	si	si	si	si	no	no	no	no	si	7	5	10	10	10	10	10			si	4	4	40	0	15	3	3	6	2	3	1	5	7	7	no		si
rural	04	040651000101	04065100010106	040651000101061	04065100010106104	04	hombre	27	1	2010	no	no es necesario	dos o más veces al día	si	no	no	no	no	no	no	no	si	7	5	30	30	30	30	30			si	5	5	45	1	0	3	1	1	1	1	2	0	2	5	no		no
rural	04	040651000101	04065100010108	040651000101081	04065100010108103	03	mujer	13	6	2009	si		una vez al día	si	si	no	no	no	no	no	no	si	0	5	10	10	10	10	10			si	2	2	45	1	0	7	2	0		3	1	3	1	3	no		no
rural	04	040651000101	04065100010111	040651000101111	04065100010111103	03	mujer	25	9	2008	si		dos o más veces al día	si	si	si	no	no	no	no	no	si	2	5	15	15	15	15	15			si	4	4	40	1	0	2	2	4	2	2	2	10	4	6	si	5	no
rural	04	040651000101	04065100010116	040651000101161	04065100010116103	03	mujer	26	6	2011	si		dos o más veces al día	si	si	no	no	no	no	no	no	si	3	5	10	10	10	10	10			si	2	2	45	1	0	3	1	3	1	2	1	2	2	6	no		no
urbano	05	050150000101	05015000010103	050150000101031	05015000010103103	03	hombre	23	1	2008	si		una vez al día	si	no	no	no	no	no	no	no	si	2	0								si	2	4	40	1	0	3	3	2	2	2	1	3	2	1	si	5	si
urbano	05	050150000101	05015000010105	050150000101051	05015000010105102	02	mujer	30	11	2010	no	no tiene tiempo	dos o más veces al día	si	si	si	no	si	si	si	no	si	0	0								si	2	3	45	2	30	2	4	0		0		3	2	1	no		si
urbano	05	050150000101	05015000010107	050150000101071	05015000010107105	05	mujer	17	5	2007	si		dos o tres veces por semana	si	si	no	no	si	no	no	no	si	5	5	30	30	30	30	30			si	2	2	45	1	0	7	5	7	3	0		0	7	0	si	1	si
urbano	05	050150000101	05015000010109	050150000101091	05015000010109105	05	mujer	27	12	2006	si		dos o más veces al día	si	no	no	no	no	no	no	no	si	4	0								si	1	2	45	1	0	5	2	2	1	1	2	2	0	1	si	5	si
urbano	05	050150000101	05015000010111	050150000101111	05015000010111105	05	hombre	6	1	2012	si		dos o más veces al día	si	si	no	no	no	si	si	no	si	1	0								si	2	2	45	2	30	7	3	1	1	0		1	0	1	si	5	si
urbano	05	050150000101	05015000010112	050150000101121	05015000010112106	06	mujer	1	6	2008	si		dos o tres veces por semana	si	no	no	no	no	no	no	no	si	0	0								si	2	2	45	2	0	4	3	2	1	1	1	3	0	1	si	5	si
urbano	05	050150000101	05015000010116	050150000101161	05015000010116103	03	hombre	27	4	2013	no	no tiene tiempo	dos o más veces al día	si	no	no	no	no	no	no	no	si	2	0								si	2	2	40	1	0	4	1	2	1	2	1	2	0	1	si	5	si
urbano	05	050150000101	05015000010117	050150000101171	05015000010117105	05	mujer	30	1	2008	si		dos o más veces al día	si	no	no	no	no	no	no	no	si	3	5	20	20	20	20	20			si	2	2	40	1	0	3	5	2	2	1	1	2	1	1	si	1	si
urbano	05	050150000101	05015000010118	050150000101181	05015000010118103	03	hombre	8	11	2013	si		dos o más veces al día	si	no	no	no	no	no	no	no	si	7	0								si	2	2	45	1	0	7	1	3	1	2	1	2	1	1	si	5	no
urbano	05	050150000901	05015000090109	050150000901091	05015000090109105	05	hombre	14	2	2010	si		una vez al día	si	si	no	si	no	no	no	no	si	2	0								si	2	2	40	2	0	1	1	0		5	2	2	0	2	no		si
urbano	05	050150000901	05015000090110	050150000901101	05015000090110103	03	mujer	6	6	2010	si		dos o más veces al día	si	no	no	si	si	no	no	no	si	5	0								si	3	3	40	2	0	4	1	6	3	6	2	2	5	4	no		si
urbano	05	050150000901	05015000090114	050150000901141	05015000090114103	03	hombre	1	9	2008	si		dos o más veces al día	si	si	no	si	no	no	no	no	si	2	0								si	2	2	45	2	0	7	4	2	1	3	2	4	5	5	no		si
urbano	05	050150000901	05015000090115	050150000901151	05015000090115102	02	mujer	8	12	2009	si		dos o tres veces por semana	si	si	si	no	no	no	no	no	si	7	0								si	2	2	45	2	0	7	2	7	2	2	3	2	3	7	si	5	si
urbano	05	050150000901	05015000090116	050150000901161	05015000090116103	03	hombre	23	10	2009	si		dos o más veces al día	si	no	no	no	no	no	no	no	si	5	0								si	2	2	45	1	0	3	1	3	2	3	2	4	1	1	no		si
urbano	05	050150000901	05015000090117	050150000901171	05015000090117105	05	hombre	12	7	2012	si		dos o más veces al día	si	no	no	si	no	no	no	no	si	4	0								si	3	3	45	4	0	2	4	0		0		3	5	3	no		si
urbano	05	050150000901	05015000090118	050150000901181	05015000090118103	03	hombre	24	12	2010	si		una vez al día	si	si	no	no	no	no	no	no	si	7	5	40	45	30	40	35			si	3	3	40	0	30	7	4	7	2	0		6	5	1	no		si
urbano	05	050150003001	05015000300102	050150003001021	05015000300102103	03	mujer	19	2	2007	no	no es necesario	dos o más veces al día	si	si	no	no	no	si	no	no	si	4	0								si	2	2	40	1	0	4	1	0		2	2	3	0	1	no		si
urbano	05	050150003001	05015000300103	050150003001031	05015000300103103	03	mujer	16	12	2012	si		dos o más veces al día	si	si	no	no	no	no	si	no	si	2	0								si	2	2	40	5	0	3	1	2	3	2	1	2	1	2	no		si
urbano	05	050150003001	05015000300104	050150003001041	05015000300104103	03	hombre	23	12	2010	si		dos o más veces al día	si	no	no	no	no	no	no	no	si	2	0								si	3	5	45	1	0	7	1	4	2	2	1	4	3	3	si	5	si
urbano	05	050150003001	05015000300105	050150003001051	05015000300105104	04	hombre	29	12	2007	si		dos o más veces al día	si	no	no	no	no	no	no	no	si	3	0								si	3	3	40	1	0	5	1	7	2	0		8	2	0	si	3	si
urbano	05	050150003001	05015000300106	050150003001061	05015000300106103	03	hombre	1	11	2012	si		dos o más veces al día	si	no	no	no	no	no	no	no	si	3	0								si	3	3	45	2	0	2	1	7	1	1	1	2	7	5	si	5	si
urbano	05	050150003001	05015000300109	050150003001091	05015000300109103	03	hombre	14	3	2011	si		una vez al día	si	no	no	no	no	no	no	no	si	2	0								si	3	3	45	2	0	7	2	5	1	0		1	1	5	si	5	si
urbano	05	050150003001	05015000300110	050150003001101	05015000300110104	04	mujer	25	3	2013	no	no es necesario	dos o más veces al día	si	no	no	no	no	no	no	no	si	3	0								si	3	3	40	2	0	7	3	1	1	7	2	4	0	2	no		si
urbano	05	050150003001	05015000300112	050150003001121	05015000300112104	04	hombre	3	12	2012	no	no es necesario	dos o tres veces por semana	si	no	no	no	no	no	no	no	si	3	0								si	3	3	40	2	0	0		0		1	1	2	0	2	si	5	si
urbano	05	050150003001	05015000300115	050150003001151	05015000300115104	04	hombre	9	1	2008	no	otro, ¿cuál?	una vez al día	si	no	no	no	no	no	no	no	si	5	0								si	3	3	45	5	0	7	2	6	1	3	3	4	0	5	no		si
urbano	05	050150003001	05015000300116	050150003001161	05015000300116104	04	hombre	11	3	2008	si		dos o más veces al día	si	no	no	no	si	no	no	no	si	4	0								si	3	3	40	1	0	7	1	5	1	1	1	4	5	2	si	5	si
urbano	05	050150003301	05015000330109	050150003301091	05015000330109104	04	hombre	7	3	2008	no	no es necesario	dos o tres veces por semana	si	no	no	no	no	no	no	no	no	2	77												2	30	2	1	4	2	2	1	8	0	3	si	5	si
urbano	05	050150003301	05015000330110	050150003301101	05015000330110104	04	hombre	27	11	2006	no	no es necesario	dos o más veces al día	si	no	no	no	no	no	no	no	si	3	5	10	10	10	10	10			si	3	3	40	2	0	2	1	2	1	4	1	2	0	1	si	5	si
urbano	05	050150003301	05015000330117	050150003301171	05015000330117105	05	hombre	14	11	2008	si		dos o más veces al día	si	si	si	si	no	no	no	no	si	7	5	5	5	5	5	5			si	2	2	45	4	40	7	3	1	1	3	2	1	0	3	si	5	si
urbano	05	050150003901	05015000390101	050150003901011	05015000390101104	04	mujer	9	8	2012	si		dos o más veces al día	si	no	no	no	no	no	no	no	si	1	0								si	1	2	45	4	0	7	2	0		4	1	4	0	2	no		si
urbano	05	050150003901	05015000390109	050150003901091	05015000390109103	03	mujer	18	7	2009	si		dos o más veces al día	si	si	si	no	no	no	no	no	si	1	2			10	10				si	2	2	45	1	0	7	2	7	2	3	1	6	7	7	no		si
urbano	05	050150003901	05015000390114	050150003901141	05015000390114103	03	hombre	2	4	2008	si		una vez por semana	si	no	no	no	no	no	no	no	si	5	0								si	3	4	40	3	0	7	2	7	1	3	1	3	3	0	no		si
urbano	05	050150003901	05015000390116	050150003901161	05015000390116103	03	mujer	13	6	2012	si		dos o más veces al día	si	no	no	no	no	no	no	no	si	7	0								si	2	2	45	2	0	7	1	7	1	2	1	4	1	2	si	5	no
urbano	05	050150003901	05015000390117	050150003901171	05015000390117103	03	hombre	12	12	2012	si		dos o más veces al día	si	si	no	no	no	no	no	no	si	1	0								si	4	4	45	2	0	4	2	5	3	7	1	2	0	7	no		no
urbano	05	050150003901	05015000390118	050150003901181	05015000390118104	04	hombre	14	7	2011	si		dos o más veces al día	si	si	no	no	no	no	no	no	si	0	0								si	2	2	40	6	0	0		2	3	2	2	0	0	7	si	5	si
urbano	05	050150004301	05015000430101	050150004301011	05015000430101103	03	hombre	18	9	2008	no	no tiene tiempo	dos o más veces al día	si	si	si	no	no	si	si	no	si	2	0								si	1	1	40	0	30	2	2	1	1	3	1	6	1	1	si	5	si
urbano	05	050150004301	05015000430111	050150004301111	05015000430111104	04	mujer	19	12	2008	si		dos o más veces al día	si	si	si	no	si	si	no	no	si	3	0								si	3	4	45	2	0	7	1	7	1	2	2	4	7	4	si	5	si
urbano	05	050150004301	05015000430112	050150004301121	05015000430112102	02	hombre	16	4	2012	si		una vez por semana	si	si	no	si	si	no	si	no	si	1	5	10	10	10	10	10			si	2	2	45	0	30	1	1	0		2	2	1	0	2	no		si
urbano	05	050150004601	05015000460104	050150004601041	05015000460104106	06	mujer	24	10	2013	si		dos o tres veces por semana	si	no	no	no	no	no	no	no	si	0	0								no				1	0	5	4	2	1	0		3	0	0	no		si
urbano	05	050150004601	05015000460105	050150004601051	05015000460105103	03	mujer	9	3	2010	si		dos o más veces al día	si	si	no	no	no	no	si	no	si	0	5	15	15	15	15	15			si	2	2	45	3	0	3	5	3	1	1	1	3	1	3	no		si
urbano	05	050150004601	05015000460107	050150004601071	05015000460107106	06	hombre	27	11	2008	si		dos o más veces al día	si	si	no	no	si	no	no	no	si	3	5	10	15	15	15	10			si	1	1	45	3	0	7	3	3	1	3	1	4	2	1	si	5	si
urbano	05	050150004601	05015000460109	050150004601091	05015000460109104	04	mujer	3	4	2010	si		dos o más veces al día	si	no	no	no	no	no	no	no	si	7	5	10	10	10	10	10			si	2	2	45	3	0	7	2	3	2	1	1	5	2	0	si	5	si
urbano	05	050150004601	05015000460112	050150004601121	05015000460112105	05	hombre	12	2	2011	si		dos o más veces al día	si	no	si	no	si	si	no	no	si	2	0								si	2	2	40	1	0	5	2	7	1	0		2	0	2	no		si
urbano	05	050150004601	05015000460118	050150004601181	05015000460118103	03	mujer	8	9	2007	si		dos o más veces al día	si	no	no	no	no	no	no	no	si	0	5	20	20	20	20	20			si	2	2	45	0	30	7	5	7	2	1	1	3	0	0	no		si
urbano	05	050150004901	05015000490101	050150004901011	05015000490101104	04	mujer	5	5	2009	si		dos o más veces al día	si	no	si	no	no	no	no	no	si	0	0								si	2	2	45	1	0	3	2	2	1	2	1	1	1	2	si	5	si
urbano	05	050150004901	05015000490102	050150004901021	05015000490102102	02	hombre	19	6	2009	si		una vez al día	si	si	si	no	no	si	no	no	si	0	0								si	1	2	45	1	0	3	1	7	0	1	0	10	1	4	si	5	si
urbano	05	050150004901	05015000490106	050150004901061	05015000490106104	04	hombre	26	6	2011	no	no tiene tiempo	dos o más veces al día	si	si	no	no	no	si	no	no	si	3	4	20	20	20	20				si	1	1	45	0	30	7	2	3	5	2	1	6	1	0	no		si
urbano	05	050150004901	05015000490108	050150004901081	05015000490108103	03	mujer	26	6	2011	si		una vez al día	si	no	no	no	no	no	no	no	si	4	0								si	1	1	45	2	30	7	3	6	2	3	3	1	1	1	si	5	si
urbano	05	050150004901	05015000490112	050150004901121	05015000490112103	03	hombre	7	9	2011	no	otro, ¿cuál?	dos o más veces al día	si	no	no	no	no	no	no	no	si	5	2	30		30					si	1	1	45	2	0	2	2	2	2	2	1	3	7	1	si	5	si
urbano	05	050150004901	05015000490116	050150004901161	05015000490116104	04	hombre	10	1	2008	si		dos o más veces al día	si	no	no	no	no	no	no	no	si	4	0								si	2	2	40	1	0	3	2	5	1	1	1	5	0	2	si	4	si
urbano	05	050150006601	05015000660105	050150006601051	05015000660105103	03	hombre	1	6	2007	no	no tiene tiempo	una vez al día	si	no	no	no	no	no	no	no	si	2	5	35	35	35	35	35			si	2	3	45	1	30	1	2	6	1	2	1	2	1	0	no		si
urbano	05	050150006801	05015000680102	050150006801021	05015000680102102	02	hombre	16	10	2008	no	no es necesario	dos o más veces al día	si	no	no	no	no	no	no	no	si	4	5	30	30	30	30	30			si	2	2	40	3	0	1	2	2	3	1	1	4	1	1	no		si
urbano	05	050150006801	05015000680106	050150006801061	05015000680106104	04	hombre	27	12	2011	si		una vez al día	si	si	si	no	no	no	no	no	si	0	0								si	2	2	40	2	0	7	3	3	1	0		2	0	2	no		si
urbano	05	050150006801	05015000680109	050150006801091	05015000680109103	03	mujer	6	11	2012	no	no es necesario	dos o más veces al día	si	no	no	no	no	no	no	no	si	1	5	10	10	10	10	10			si	2	2	40	0	30	2	1	1	1	2	1	1	2	3	no		si
urbano	05	050150006801	05015000680113	050150006801131	05015000680113103	03	hombre	12	12	2011	no	no tiene dinero	dos o más veces al día	si	no	no	si	si	si	no	no	si	3	5	15	15	15	15	15			si	2	2	40	2	0	2	1	7	2	0		3	2	7	no		si
urbano	05	050150006801	05015000680114	050150006801141	05015000680114105	05	mujer	9	12	2011	si		una vez al día	no	no	no	no	si	no	no	no	si	1	5	5	5	5	5	5			si	1	1	40	1	0	1	3	1	1	0		4	0	2	si	4	si
urbano	05	050150006801	05015000680115	050150006801151	05015000680115104	04	mujer	11	7	2013	si		dos o más veces al día	si	si	no	no	no	no	si	no	si	2	5	5	5	5	5	5			si	2	2	40	3	0	5	1	0		0		3	1	2	no		si
urbano	05	050150006801	05015000680117	050150006801171	05015000680117105	05	hombre	23	9	2013	si		dos o más veces al día	si	no	no	no	no	no	no	no	si	0	5	15	15	15	15	15			si	3	3	40	2	0	2	2	5	2	0		0	2	7	si	5	si
urbano	05	050150006801	05015000680118	050150006801181	05015000680118103	03	hombre	27	4	2013	si		dos o más veces al día	si	no	no	no	no	no	no	no	si	7	5	5	5	5	5	5			si	2	2	40	3	0	2	1	2	3	1	2	2	1	1	no		si
urbano	05	050150007501	05015000750101	050150007501011	05015000750101105	05	hombre	11	1	2012	si		dos o más veces al día	si	no	no	no	no	no	no	no	si	3	0								si	2	2	40	4	0	7	2	3	1	2	1	4	0	1	no		si
urbano	05	050150007501	05015000750113	050150007501131	05015000750113103	03	mujer	28	11	2009	no	no tiene dinero	dos o tres veces por semana	si	si	no	no	no	no	si	no	si	1	0								si	1	2	45	1	30	3	1	2	2	1	3	1	1	1	si	5	si
urbano	05	050150007501	05015000750117	050150007501171	05015000750117108	08	hombre	12	12	2006	no	no tiene tiempo	dos o más veces al día	si	no	no	no	no	no	no	no	si	5	5	15	15	15	15	15			si	3	3	40	4	0	3	2	7	1	2	2	1	0	4	si	5	si
urbano	05	050150007501	05015000750118	050150007501181	05015000750118105	05	mujer	24	9	2007	no	no tiene tiempo	dos o más veces al día	si	no	no	no	no	no	no	no	si	1	0								si	2	4	45	1	0	1	1	0		0		0	3	0	si	5	si
urbano	05	050150008101	05015000810101	050150008101011	05015000810101104	04	mujer	28	9	2011	si		dos o más veces al día	si	si	si	si	si	si	no	no	si	2	0								si	1	1	40	2	0	3	1	7	1	1	1	4	3	1	si	5	si
urbano	05	050150008101	05015000810103	050150008101031	05015000810103104	04	hombre	28	11	2008	si		dos o más veces al día	si	si	no	no	no	no	no	no	si	0	5	20	20	20	20	20			si	1	2	40	1	0	3	1	4	1	4	1	3	1	7	no		si
urbano	05	050150008101	05015000810104	050150008101041	05015000810104104	04	mujer	18	12	2008	si		dos o más veces al día	si	no	no	no	no	no	no	no	si	1	0								si	2	2	45	0	50	3	3	3	3	4	2	4	0	3	si	5	si
urbano	05	050150008101	05015000810106	050150008101061	05015000810106102	02	hombre	5	3	2007	si		dos o más veces al día	si	si	si	si	si	si	no	no	si	4	0								si	2	2	45	2	0	7	2	7	2	7	3	4	1	3	si	5	si
urbano	05	050150008101	05015000810110	050150008101101	05015000810110103	03	hombre	14	10	2008	si		dos o más veces al día	si	no	no	no	no	no	no	no	si	3	0								si	2	5	45	0	30	7	2	2	2	3	3	3	1	1	no		si
urbano	05	050150008101	05015000810115	050150008101151	05015000810115104	04	mujer	18	5	2010	no	no es necesario	dos o más veces al día	si	no	no	no	no	no	no	no	si	5	0								si	2	3	45	1	0	7	1	7	2	1	2	3	0	3	no		si
urbano	05	050150008301	05015000830111	050150008301111	05015000830111106	06	mujer	20	12	2007	no	no es necesario	dos o más veces al día	si	no	no	no	no	no	no	no	si	5	0								si	2	5	45	2	0	2	3	0		4	2	7	2	4	si	5	si
urbano	05	050150008301	05015000830114	050150008301141	05015000830114104	04	mujer	15	4	2010	no	no tiene dinero	dos o más veces al día	si	si	si	si	si	no	no	no	no	1	0								si	2	3	40	1	0	3	5	3	2	1	2	4	0	1	si	5	si
urbano	05	050150008301	05015000830115	050150008301151	05015000830115104	04	hombre	11	4	2010	no	no hay dentista o establecimiento de servicios de salud cerca	una vez al día	si	no	no	no	no	no	no	no	si	3	0								si	3	3	45	4	0	0		1	1	5	1	0	3	0	si	5	si
urbano	05	050150011101	05015001110107	050150011101071	05015001110107105	05	hombre	8	8	2007	no	no es necesario	dos o más veces al día	si	no	no	no	no	no	no	no	si	3	5	15	15	15	15	15			si	2	2	45	2	10	6	1	3	1	5	2	3	2	5	si	5	si
urbano	05	050150011101	05015001110113	050150011101131	05015001110113103	03	hombre	17	1	2008	si		dos o más veces al día	si	si	no	no	no	no	no	no	si	3	5	5	5	5	5	5			si	3	3	40	3	0	2	2	2	1	7	1	3	1	1	si	5	si
urbano	05	050150011101	05015001110117	050150011101171	05015001110117105	05	mujer	27	1	2009	si		dos o más veces al día	si	si	no	no	no	si	si	no	si	2	5	5	5	5	5	5			si	2	2	40	0	10	2	1	7	2	1	1	2	4	7	si	5	si
urbano	05	050150011301	05015001130104	050150011301041	05015001130104105	05	hombre	17	9	2012	si		una vez al día	si	si	si	si	si	si	si	no	si	5	0								no				4	0	3	1	5	1	2	1	4	1	4	si	5	no
urbano	05	050150011301	05015001130112	050150011301121	05015001130112105	05	mujer	30	3	2011	si		dos o más veces al día	si	no	no	no	no	no	no	no	si	3	0								si	3	3	45	1	0	3	3	5	5	3	3	2	2	2	no		si
urbano	05	050150011301	05015001130113	050150011301131	05015001130113103	03	mujer	2	10	2012	no	no es necesario	dos o más veces al día	si	no	no	no	no	no	no	no	si	5	5	20	20	20	20	20			si	4	4	45	1	0	5	3	5	3	2	1	3	0	0	si	5	si
urbano	05	050150011301	05015001130116	050150011301161	05015001130116103	03	mujer	6	4	2010	si		dos o más veces al día	si	si	no	no	no	no	no	no	si	3	0								si	2	2	45	3	0	3	2	2	1	3	2	2	3	2	no		si
urbano	05	050150011801	05015001180114	050150011801141	05015001180114103	03	mujer	26	4	2007	si		dos o más veces al día	si	no	no	no	no	no	no	no	si	4	0								si	2	3	45	1	0	7	3	1	1	0		4	0	0	no		si
urbano	05	050150011801	05015001180118	050150011801181	05015001180118105	05	hombre	18	5	2009	si		dos o más veces al día	si	no	no	no	si	no	no	no	si	3	5	5	5	5	5	5			si	2	3	45	3	0	7	1	2	2	2	2	3	4	7	si	5	si
urbano	05	050150012001	05015001200104	050150012001041	05015001200104105	05	hombre	14	2	2007	no	precios altos	dos o más veces al día	si	no	no	no	no	no	no	no	si	7	0								si	2	2	45	0	45	1	1	6	3	7	1	8	1	3	no		si
urbano	05	050150012001	05015001200106	050150012001061	05015001200106104	04	mujer	27	1	2011	no	no es necesario	dos o más veces al día	si	no	no	no	no	no	no	no	si	1	0								si	2	2	45	0	30	3	2	4	2	0		4	0	2	no		si
urbano	05	050150012001	05015001200118	050150012001181	05015001200118103	03	hombre	10	6	2011	si		dos o más veces al día	si	si	si	no	no	no	no	no	si	3	0								si	2	2	45	1	0	6	1	7	1	0		2	2	1	si	5	si
urbano	05	050150012701	05015001270104	050150012701041	05015001270104103	03	hombre	9	1	2010	si		dos o más veces al día	si	si	no	si	si	no	si	no	si	7	0								si	5	5	40	1	0	7	1	0		5	2	0	1	3	no		si
urbano	05	050150012701	05015001270106	050150012701061	05015001270106105	05	mujer	22	11	2012	no	no es necesario	una vez al día	si	no	no	si	no	no	no	no	si	0	0								si	2	2	45	1	0	7	1	2	1	2	1	1	3	3	no		si
urbano	05	050150012701	05015001270108	050150012701081	05015001270108105	05	hombre	9	2	2012	si		dos o más veces al día	si	si	no	no	no	no	no	no	si	7	0								si	2	2	45	1	0	3	3	0		2	2	4	2	2	no		si
urbano	05	050150012701	05015001270109	050150012701091	05015001270109103	03	hombre	30	11	2007	no	no es necesario	una vez al día	si	no	no	no	no	no	no	no	si	0	0								si	3	5	40	0	10	0		6	1	1	2	2	3	0	no		si
urbano	05	050150012701	05015001270112	050150012701121	05015001270112103	03	mujer	15	8	2011	si		dos o más veces al día	si	no	no	no	no	no	no	no	si	0	0								si	3	3	45	2	0	7	1	5	1	1	1	3	2	1	no		si
urbano	05	050150012701	05015001270115	050150012701151	05015001270115104	04	mujer	16	3	2009	si		dos o más veces al día	si	si	no	no	no	si	no	no	si	5	5	5	5	5	5	5			si	2	2	45	0	5	2	1	0		7	1	8	2	7	si	5	si
urbano	05	050150012701	05015001270117	050150012701171	05015001270117104	04	hombre	18	12	2008	no	no tiene tiempo	una vez al día	si	si	si	no	si	no	si	no	si	2	5	60	60	60	60	60			si	3	3	40	2	0	2	2	1	1	1	1	5	1	0	si	1	si
rural	05	050150901501	05015090150103	050150901501031	05015090150103104	04	mujer	13	11	2013	si		una vez al día	si	no	no	no	no	no	no	no	si	2	0								si	2	3	40	5	0	0		7	1	7	1	2	7	0	si	5	si
rural	05	050150901501	05015090150107	050150901501071	05015090150107105	05	hombre	9	2	2011	si		una vez al día	si	si	si	no	si	si	no	no	si	3	0								si	3	3	40	3	0	1	1	0		2	1	1	2	2	no		si
rural	05	050150901501	05015090150115	050150901501151	05015090150115105	05	mujer	5	10	2011	si		dos o más veces al día	si	no	no	no	no	no	no	no	si	3	0								si	3	3	45	2	15	7	1	2	2	0		4	0	4	si	5	si
rural	05	050150902701	05015090270101	050150902701011	05015090270101103	03	hombre	24	1	2012	no	no es necesario	dos o más veces al día	si	no	no	no	no	no	no	no	si	5	3	20	20	20					no				1	0	3	3	5	5	0		1	0	3	no		si
rural	05	050150902701	05015090270102	050150902701021	05015090270102103	03	hombre	11	10	2012	si		dos o más veces al día	si	no	no	no	si	no	no	no	si	4	0								si	3	4	40	1	0	7	3	2	1	0		4	0	0	no		si
rural	05	050150902701	05015090270107	050150902701071	05015090270107105	05	hombre	2	7	2013	si		una vez al día	si	si	si	si	no	si	no	no	si	2	0								si	2	4	45	2	30	4	3	7	1	1	3	5	1	3	si	5	si
rural	05	050150902701	05015090270108	050150902701081	05015090270108104	04	hombre	29	12	2012	si		dos o más veces al día	si	si	si	si	no	si	si	no	si	7	0								si	2	3	40	3	0	7	1	7	1	4	3	1	0	3	no		si
rural	05	050150902701	05015090270116	050150902701161	05015090270116103	03	mujer	3	10	2011	si		dos o más veces al día	si	si	no	no	si	si	si	no	si	0	0								si	2	2	40	0	30	4	2	3	1	2	1	3	1	1	no		si
rural	05	050150903401	05015090340104	050150903401041	05015090340104103	03	hombre	10	12	2011	si		dos o tres veces por semana	si	si	no	no	no	no	no	no	si	1	5	15	15	15	15	15			si	1	1	40	2	30	7	2	5	1	2	1	2	1	1	no		si
rural	05	050150903401	05015090340105	050150903401051	05015090340105102	02	hombre	6	2	2012	si		dos o más veces al día	si	no	no	no	si	si	no	no	si	1	0								si	2	2	40	2	30	7	1	3	1	1	1	2	0	0	si	5	si
rural	05	050150903401	05015090340107	050150903401071	05015090340107103	03	hombre	9	9	2013	no	no es necesario	dos o tres veces por semana	si	no	no	no	no	no	no	no	no	0	77												1	30	5	1	4	2	0		2	0	1	no asiste a clases
rural	05	050150903401	05015090340110	050150903401101	05015090340110105	05	hombre	12	4	2012	si		dos o más veces al día	si	no	no	no	no	si	no	no	si	2	5	15	15	15	15	15			si	2	2	40	3	15	2	3	1	1	1	1	2	0	1	si	5	si
rural	05	050150903401	05015090340112	050150903401121	05015090340112103	03	hombre	1	12	2006	si		dos o más veces al día	si	no	no	no	no	no	no	no	si	3	0								si	3	3	40	1	30	2	2	2	1	2	3	1	0	1	no		si
rural	05	050150903401	05015090340113	050150903401131	05015090340113104	04	hombre	25	11	2010	si		dos o más veces al día	si	no	no	no	no	si	no	no	si	5	0								si	2	2	45	4	30	2	2	1	1	1	1	3	0	1	si	5	si
rural	05	050150903401	05015090340114	050150903401141	05015090340114103	03	hombre	21	2	2009	si		dos o más veces al día	si	si	si	no	no	si	no	no	si	3	0								si	3	3	45	0	30	7	3	3	1	1	1	4	1	0	si	5	si
rural	05	050150903401	05015090340117	050150903401171	05015090340117105	05	hombre	24	4	2007	no	no es necesario	dos o más veces al día	si	si	no	no	no	no	no	no	si	5	0								si	2	2	45	2	0	3	2	1	2	1	2	1	1	7	si	5	si
rural	05	050150903401	05015090340118	050150903401181	05015090340118104	04	mujer	4	12	2007	si		dos o tres veces por semana	si	no	no	no	no	no	no	no	si	0	0								si	2	2	40	2	0	5	1	3	1	0		2	1	2	si	5	si
rural	05	050150905101	05015090510101	050150905101011	05015090510101104	04	mujer	4	4	2008	no	no es necesario	dos o más veces al día	si	si	no	no	no	no	no	no	si	3	0								si	3	3	40	3	0	5	2	3	1	2	2	3	5	4	si	5	si
rural	05	050150905101	05015090510103	050150905101031	05015090510103103	03	hombre	14	5	2013	si		dos o más veces al día	si	no	no	no	no	no	no	no	si	4	0								si	2	2	40	2	0	7	2	7	2	0		2	0	0	no		si
rural	05	050150905101	05015090510111	050150905101111	05015090510111103	03	mujer	5	5	2008	no	precios altos	una vez al día	no	no	no	no	no	no	no	no	si	3	0								si	3	3	40	1	0	2	2	0		0		3	0	2	no		si
rural	05	050150905101	05015090510112	050150905101121	05015090510112103	03	mujer	12	1	2012	si		dos o más veces al día	si	si	no	no	no	no	no	no	si	1	0								si	2	2	45	1	0	2	2	1	1	1	1	1	1	1	si	5	si
rural	05	050150905101	05015090510117	050150905101171	05015090510117103	03	mujer	19	10	2010	no	no es necesario	dos o más veces al día	si	no	no	no	no	no	no	no	si	5	0								si	3	3	40	2	0	4	2	5	2	3	2	2	4	3	si	5	si
rural	05	050150906001	05015090600108	050150906001081	05015090600108103	03	mujer	15	3	2011	si		una vez al día	si	si	si	no	no	no	no	no	si	2	5	15	15	15	15	15			si	2	2	45	1	0	3	1	7	1	0		1	0	5	si	5	si
rural	05	050150906001	05015090600111	050150906001111	05015090600111104	04	mujer	19	4	2012	si		dos o más veces al día	si	no	si	no	si	no	no	no	si	2	0								si	2	2	40	1	1	7	1	2	1	0		3	0	7	si	3	si
rural	05	050150906001	05015090600116	050150906001161	05015090600116106	06	mujer	7	1	2007	no	precios altos	una vez al día	si	si	no	no	no	no	no	no	si	2	5	20	20	20	20	20			si	2	2	40	0	30	0		0		0		0	0	0	si	5	si
rural	05	050150911001	05015091100105	050150911001051	05015091100105104	04	hombre	11	5	2013	si		dos o más veces al día	si	no	no	no	no	no	no	no	si	1	0								si	3	4	40	2	0	3	1	3	1	2	1	2	4	5	si	5	si
rural	05	050150911001	05015091100108	050150911001081	05015091100108103	03	hombre	23	6	2007	no	no es necesario	dos o más veces al día	si	no	no	no	no	no	no	no	si	2	5	30	30	30	30	30			si	1	1	40	0	30	3	1	3	2	2	1	4	1	7	si	5	si
rural	05	050150911001	05015091100110	050150911001101	05015091100110104	04	hombre	2	12	2010	si		dos o más veces al día	si	no	no	no	no	no	no	no	si	1	5	10	10	10	10	10			si	2	2	40	2	0	3	2	3	2	3	4	3	2	5	si	5	si
rural	05	050150911001	05015091100114	050150911001141	05015091100114104	04	mujer	16	5	2008	no	no es necesario	dos o más veces al día	si	no	no	no	no	no	no	no	si	2	0								si	2	3	40	2	0	5	1	5	1	1	3	6	3	2	si	4	si
rural	05	050150911001	05015091100116	050150911001161	05015091100116103	03	mujer	12	1	2012	si		una vez por semana	si	no	no	si	no	no	no	no	si	1	0								no				0	10	4	1	1	2	0		1	0	2	si	5	si
rural	05	050150911001	05015091100117	050150911001171	05015091100117103	03	mujer	19	5	2011	no	no es necesario	dos o más veces al día	si	no	no	no	no	no	no	no	si	1	0								si	3	5	40	1	0	5	1	2	1	1	2	4	1	2	si	5	si
rural	05	050150911001	05015091100118	050150911001181	05015091100118105	05	mujer	14	2	2007	no	no hay dentista o establecimiento de servicios de salud cerca	una vez al día	si	si	no	no	no	no	no	no	si	1	5	5	5	5	5	5			si	3	5	45	0	10	1	1	7	1	7	1	4	1	0	si	5	si
rural	05	050151900401	05015190040101	050151900401011	05015190040101104	04	hombre	27	11	2012	si		una vez al día	si	no	no	no	no	no	no	no	si	7	5	20	20	20	20	20			si	2	2	45	3	0	3	5	1	1	1	1	4	1	0	no		si
rural	05	050151900401	05015190040104	050151900401041	05015190040104104	04	hombre	22	5	2012	no	no es necesario	una vez por semana	si	no	no	no	no	no	no	no	si	1	0								no				1	0	2	1	3	2	1	3	2	2	1	no		no
rural	05	050151900401	05015190040112	050151900401121	05015190040112106	06	hombre	3	3	2007	no	precios altos	dos o más veces al día	si	si	no	no	si	no	no	no	si	3	3	40	40	40					si	2	2	40	2	0	0		7	1	3	1	2	0	4	si	5	si
rural	05	050151900401	05015190040114	050151900401141	05015190040114103	03	mujer	27	2	2012	si		dos o más veces al día	si	si	si	no	si	no	no	no	si	0	0								si	2	2	40	2	0	1	2	2	1	1	2	2	1	1	si	5	si
rural	05	050151900401	05015190040118	050151900401181	05015190040118103	03	hombre	27	8	2010	si		dos o más veces al día	si	si	si	no	no	no	si	no	si	5	0								si	2	4	45	2	0	7	1	2	1	1	1	3	3	7	si	5	si
rural	05	050151900901	05015190090105	050151900901051	05015190090105104	04	hombre	16	7	2007	no	no es necesario	una vez al día	si	no	no	no	no	no	no	no	si	7	0								si	2	2	40	0	5	7	3	3	4	2	1	6	1	0	si	5	si
rural	05	050151900901	05015190090106	050151900901061	05015190090106104	04	mujer	25	12	2009	no	no es necesario	dos o tres veces por semana	si	no	no	no	no	no	no	no	si	4	0								si	2	2	40	1	0	7	2	2	1	0		3	0	1	si	5	si
rural	05	050151900901	05015190090115	050151900901151	05015190090115105	05	hombre	22	6	2012	no	no es necesario	dos o más veces al día	si	no	no	no	no	no	no	no	si	2	0								si	3	3	40	1	0	7	3	1	2	3	4	1	1	1	si	5	no
rural	05	050151900901	05015190090116	050151900901161	05015190090116103	03	mujer	4	1	2012	no	no es necesario	dos o tres veces por semana	si	no	no	no	no	no	no	no	no	1	0								si	1	2	40	2	0	1	2	1	2	1	1	2	1	1	no		si
rural	05	050152900901	05015290090110	050152900901101	05015290090110104	04	mujer	20	1	2009	si		dos o más veces al día	si	si	si	no	no	no	no	no	si	2	0								si	2	2	45	1	0	3	1	3	1	1	1	3	0	1	si	5	si
rural	05	050152900901	05015290090111	050152900901111	05015290090111104	04	mujer	1	8	2012	si		dos o más veces al día	si	si	si	no	no	si	no	no	si	0	0								si	3	3	45	1	30	7	4	7	2	0		3	1	2	no		si
rural	05	050152900901	05015290090114	050152900901141	05015290090114103	03	hombre	20	10	2011	si		dos o más veces al día	si	no	no	no	no	no	no	no	si	1	0								si	3	3	40	1	0	4	1	4	1	2	2	3	0	1	si	5	si
rural	05	050152900901	05015290090117	050152900901171	05015290090117102	02	hombre	23	5	2011	si		una vez al día	si	no	no	no	no	no	no	no	si	0	0								si	2	2	40	3	0	7	3	7	1	5	1	5	0	0	no		si
rural	05	050152900901	05015290090118	050152900901181	05015290090118103	03	mujer	9	5	2012	si		dos o más veces al día	si	si	si	no	no	no	no	no	si	0	0								si	3	3	45	1	0	7	1	7	1	0		4	1	1	si	5	si
urbano	05	050153000101	05015300010103	050153000101031	05015300010103104	04	hombre	20	8	2010	si		dos o más veces al día	si	no	no	no	no	no	no	no	si	4	0								si	1	1	45	0	30	7	1	7	2	2	1	1	5	1	no		si
urbano	05	050153000101	05015300010104	050153000101041	05015300010104104	04	mujer	18	11	2011	si		una vez al día	si	no	no	no	no	no	no	no	no	7	5	20	20	20	20	20			si	3	3	45	2	0	7	1	5	2	1	1	3	0	1	si	5	si
urbano	05	050153000101	05015300010105	050153000101051	05015300010105103	03	hombre	7	7	2011	si		dos o más veces al día	si	si	no	no	no	no	no	no	si	1	5	10	10	10	10	10			si	2	2	45	2	0	7	1	7	1	2	1	1	3	7	si	5	si
urbano	05	050153000301	05015300030109	050153000301091	05015300030109104	04	mujer	24	4	2012	si		dos o más veces al día	si	no	no	no	no	no	no	no	si	7	0								si	3	5	45	2	1	7	1	4	4	1	2	1	2	1	si	5	no
urbano	05	050153000301	05015300030116	050153000301161	05015300030116104	04	mujer	16	10	2011	si		dos o más veces al día	si	no	no	no	no	no	no	no	si	7	0								si	3	3	45	1	0	7	4	3	2	0		2	2	0	no		si
rural	05	050153900401	05015390040104	050153900401041	05015390040104104	04	mujer	26	5	2012	no	no es necesario	dos o más veces al día	si	si	no	no	no	no	no	no	si	1	0								si	1	2	45	1	0	1	1	3	2	1	1	3	0	3	no		si
rural	05	050153900401	05015390040112	050153900401121	05015390040112107	07	hombre	9	3	2009	si		dos o más veces al día	si	si	si	no	si	si	no	no	si	1	0								si	2	2	45	4	0	2	2	4	1	1	2	1	0	3	si	5	si
rural	05	050153900401	05015390040113	050153900401131	05015390040113103	03	hombre	27	5	2008	si		dos o más veces al día	si	no	no	no	no	no	no	no	si	2	0								si	2	2	45	1	0	3	1	7	2	2	1	2	2	4	no		si
rural	05	050153900401	05015390040114	050153900401141	05015390040114105	05	hombre	5	2	2010	no	no hay dentista o establecimiento de servicios de salud cerca	dos o más veces al día	si	no	si	no	si	no	no	no	si	7	0								si	2	2	45	1	0	0		2	1	0		1	1	4	no		si
rural	05	050153900401	05015390040117	050153900401171	05015390040117103	03	mujer	25	6	2012	si		dos o más veces al día	si	no	no	no	no	no	no	no	si	0	5	30	30	30	30	30			no				1	30	1	3	1	2	0		2	0	2	si	5	si
rural	05	050153901701	05015390170101	050153901701011	05015390170101105	05	mujer	3	2	2010	si		dos o más veces al día	si	no	no	no	no	no	no	no	si	0	5	15	20	18	15	14			si	2	2	45	3	0	2	1	1	4	1	1	4	0	3	si	5	no sabe/no responde
rural	05	050153901701	05015390170102	050153901701021	05015390170102103	03	hombre	6	9	2011	no	no es necesario	dos o más veces al día	si	no	no	no	no	no	no	no	si	3	0								si	3	3	45	1	0	4	2	3	2	1	1	2	0	2	si	5	si
rural	05	050153901701	05015390170103	050153901701031	05015390170103103	03	hombre	25	6	2012	no	no es necesario	dos o tres veces por semana	si	no	no	no	no	no	no	no	si	2	5	15	15	15	20	18			si	5	5	45	3	0	5	1	2	1	3	1	2	3	2	si	5	si
rural	05	050153901701	05015390170106	050153901701061	05015390170106104	04	hombre	8	10	2008	si		dos o tres veces por semana	si	no	no	no	si	no	no	no	si	5	5	5	5	5	5	5			si	3	3	45	1	0	7	2	7	3	3	1	2	0	5	si	5	si
rural	05	050153901701	05015390170108	050153901701081	05015390170108104	04	hombre	30	11	2009	si		dos o más veces al día	si	no	no	no	no	no	no	no	si	3	0								si	3	3	45	2	0	4	1	3	2	0		2	1	1	si	5	si
rural	05	050153901701	05015390170110	050153901701101	05015390170110107	07	hombre	7	9	2010	no	no es necesario	dos o más veces al día	si	no	no	no	no	no	no	no	si	3	0								si	2	2	45	2	0	3	2	3	1	1	1	2	1	0	si	3	si
rural	05	050153901701	05015390170111	050153901701111	05015390170111106	06	hombre	2	3	2008	no	no es necesario	dos o más veces al día	si	no	no	no	no	no	no	no	si	2	5	30	30	30	30	30			si	2	2	40	1	0	3	1	2	1	1	2	6	0	2	si	5	si
rural	05	050153901701	05015390170114	050153901701141	05015390170114103	03	mujer	12	2	2008	si		dos o más veces al día	si	no	no	no	no	no	no	no	si	5	0								si	3	3	40	3	0	7	3	7	1	0		0	0	7	si	5	si
rural	05	050154900701	05015490070101	050154900701011	05015490070101104	04	hombre	11	4	2013	no	no tiene tiempo	una vez al día	si	no	no	si	si	no	no	no	si	2	0								si	2	2	40	4	0	3	4	1	2	2	2	4	2	5	si	5	si
rural	05	050154900701	05015490070107	050154900701071	05015490070107106	06	hombre	7	3	2011	si		dos o tres veces por semana	si	si	no	no	no	no	no	no	si	4	0								si	1	1	45	4	0	3	3	1	1	2	2	1	2	2	si	5	si
rural	05	050154900701	05015490070109	050154900701091	05015490070109102	02	hombre	7	7	2007	si		dos o más veces al día	si	si	no	no	no	si	no	no	si	1	0								si	1	1	45	2	0	1	1	7	1	1	2	2	7	3	si	5	si
rural	05	050154900701	05015490070111	050154900701111	05015490070111103	03	hombre	22	8	2013	no	no es necesario	dos o más veces al día	si	no	no	no	no	si	no	no	si	7	0								si	2	5	40	1	30	4	2	7	1	0		4	0	3	no		si
rural	05	050156901301	05015690130104	050156901301041	05015690130104104	04	hombre	17	7	2013	si		dos o más veces al día	si	no	no	si	no	no	no	no	si	7	0								si	2	2	45	1	0	3	2	0		1	1	0	0	2	si	5	si
rural	05	050156901301	05015690130110	050156901301101	05015690130110104	04	mujer	19	12	2007	no	no tiene tiempo	dos o más veces al día	si	no	no	no	no	no	no	no	si	7	0								si	4	4	45	0	30	2	2	7	2	0		2	2	1	si	5	si
rural	05	050156901301	05015690130114	050156901301141	05015690130114103	03	mujer	21	4	2009	si		dos o más veces al día	si	no	no	no	no	no	no	no	si	2	0								si	2	4	45	2	0	4	3	5	1	0		1	0	4	si	5	si
rural	05	050156901301	05015690130115	050156901301151	05015690130115103	03	mujer	12	7	2008	si		dos o más veces al día	si	si	si	no	si	si	no	no	si	2	0								si	2	2	45	1	0	0		7	1	0		3	0	0	si	5	si
rural	05	050156901301	05015690130116	050156901301161	05015690130116103	03	hombre	27	3	2008	si		una vez al día	si	si	si	no	si	no	no	no	si	7	0								si	3	5	45	1	0	0		7	3	5	2	1	1	1	si	3	si
rural	05	050156901301	05015690130118	050156901301181	05015690130118104	04	hombre	9	7	2011	si		dos o tres veces por semana	si	si	si	no	no	no	no	no	si	2	5	5	5	5	5	5			si	2	2	40	0	20	3	2	0		2	2	3	2	2	si	5	si
rural	05	050156902001	05015690200103	050156902001031	05015690200103103	03	mujer	28	2	2012	si		dos o más veces al día	si	si	si	si	si	si	si	no	si	2	0								no				3	0	2	2	7	1	1	1	1	7	2	si	5	si
rural	05	050156902001	05015690200108	050156902001081	05015690200108104	04	mujer	2	4	2010	no	no tiene tiempo	dos o más veces al día	si	si	si	no	no	no	no	no	si	7	0								si	2	2	45	0	30	1	1	2	2	1	1	2	0	0	si	5	si
rural	05	050156902001	05015690200110	050156902001101	05015690200110104	04	mujer	29	1	2007	si		dos o tres veces por semana	si	no	no	no	no	no	no	no	si	2	0								si	4	4	45	4	0	7	1	2	1	0		3	0	3	si	5	si
rural	05	050156902001	05015690200114	050156902001141	05015690200114104	04	mujer	28	11	2011	no	no tiene tiempo	una vez al día	si	si	si	no	no	no	no	no	si	7	0								si	2	2	40	0	20	0		0		5	3	3	7	7	si	5	si
rural	05	050156902001	05015690200118	050156902001181	05015690200118103	03	mujer	11	7	2012	si		dos o más veces al día	si	no	no	no	no	no	no	no	si	2	0								si	2	2	45	1	0	7	1	2	1	0		2	0	3	si	5	si
rural	05	050156902301	05015690230104	050156902301041	05015690230104103	03	mujer	19	11	2013	si		dos o más veces al día	si	si	si	no	si	no	no	no	si	7	0								si	1	1	40	1	0	7	2	0		7	1	1	3	3	si	5	si
rural	05	050156902301	05015690230108	050156902301082	05015690230108204	04	mujer	24	6	2013	no	no es necesario	dos o más veces al día	si	no	no	no	no	no	no	no	si	0	0								si	2	2	40	1	0	1	2	3	1	1	1	3	0	1	si	1	si
rural	05	050156902301	05015690230110	050156902301101	05015690230110108	08	hombre	8	1	2010	si		dos o más veces al día	si	si	si	si	no	si	si	no	si	7	0								si	2	2	40	2	0	2	2	2	1	2	2	1	5	7	si	5	si
rural	05	050156902301	05015690230112	050156902301121	05015690230112104	04	mujer	14	3	2011	no	no tiene tiempo	una vez al día	si	no	no	no	no	no	no	no	si	2	0								si	2	2	40	1	0	3	2	2	1	3	3	2	3	3	si	5	si
rural	05	050156902301	05015690230113	050156902301131	05015690230113102	02	mujer	25	1	2009	no	no es necesario	una vez al día	si	no	no	no	no	no	no	no	si	3	0								si	2	2	45	0	30	0		3	2	1	1	2	2	2	si	5	si
rural	05	050156902301	05015690230114	050156902301141	05015690230114105	05	hombre	29	3	2012	no	no hay dentista o establecimiento de servicios de salud cerca	una vez al día	si	no	no	no	si	no	no	no	si	3	5	30	30	30	30	30			si	3	3	40	1	0	1	1	0		0		1	1	0	si	5	si
rural	05	050158900501	05015890050101	050158900501011	05015890050101107	07	hombre	19	6	2012	no	precios altos	una vez al día	si	si	no	no	no	si	si	no	si	0	5	30	30	30	30	30			si	1	2	40	2	0	2	3	2	1	5	1	1	1	2	si	3	no
rural	05	050158900501	05015890050103	050158900501031	05015890050103104	04	mujer	7	1	2010	no	no hay dentista o establecimiento de servicios de salud cerca	dos o tres veces por semana	si	si	no	no	no	si	si	no	si	6	5	50	50	50	50	50			si	2	2	40	1	0	6	1	6	2	0		6	1	3	si	5	si
rural	05	050158901201	05015890120102	050158901201021	05015890120102103	03	mujer	6	5	2009	si		una vez al día	si	no	no	no	si	no	no	no	si	0	5	20	25	30	28	23			si	3	3	45	2	0	1	3	1	1	1	2	1	0	5	si	5	si
rural	05	050158901201	05015890120103	050158901201031	05015890120103103	03	hombre	15	10	2008	no	no es necesario	dos o más veces al día	si	no	no	no	no	no	no	no	si	3	5	20	30	25	28	30			si	2	2	45	1	0	5	1	2	1	0		3	1	5	si	5	si
rural	05	050158901201	05015890120111	050158901201111	05015890120111104	04	hombre	14	3	2007	no	no tiene tiempo	una vez al día	si	si	no	si	si	no	no	no	si	3	0								si	1	1	45	1	0	3	4	2	3	1	1	2	0	1	si	5	si
rural	05	050158901201	05015890120112	050158901201121	05015890120112106	06	hombre	17	9	2013	no	no es necesario	dos o más veces al día	si	no	no	no	no	no	no	no	si	7	0								si	2	2	45	1	0	7	2	5	1	0		2	2	3	si	5	si
rural	05	050158901201	05015890120113	050158901201131	05015890120113103	03	mujer	4	5	2011	si		dos o más veces al día	si	no	no	no	si	no	no	no	si	5	0								si	2	4	45	1	0	3	1	2	1	1	2	1	1	2	si	5	si
rural	05	050158901201	05015890120114	050158901201141	05015890120114105	05	hombre	10	4	2010	si		una vez al día	si	si	no	no	si	no	no	no	si	5	0								si	2	3	45	3	0	1	2	6	1	2	2	3	1	3	si	5	si
rural	05	050158901201	05015890120117	050158901201171	05015890120117103	03	mujer	28	3	2013	si		dos o más veces al día	si	si	no	no	no	si	si	no	si	1	0								si	3	3	45	2	0	7	1	7	1	1	1	1	0	0	si	5	si
rural	05	050159000301	05015900030102	050159000301021	05015900030102103	03	hombre	5	3	2009	si		dos o más veces al día	si	no	no	no	no	no	no	no	si	3	5	5	5	5	5	5			si	2	5	40	2	0	3	1	3	1	2	1	3	3	3	no		si
rural	05	050159000301	05015900030106	050159000301061	05015900030106103	03	mujer	7	4	2010	si		dos o más veces al día	si	no	no	no	no	no	no	no	si	3	0								si	2	2	45	2	0	4	2	3	1	2	1	5	5	3	no		si
rural	05	050159000301	05015900030111	050159000301111	05015900030111103	03	hombre	21	2	2008	no	no tiene tiempo	dos o más veces al día	si	si	no	no	no	no	no	no	si	2	5	5	5	5	5	5			si	2	2	45	1	0	1	1	4	2	3	1	2	1	3	si	5	si
rural	05	050159000301	05015900030118	050159000301181	05015900030118103	03	hombre	5	4	2008	si		dos o más veces al día	si	no	no	no	no	no	no	no	si	1	0								si	2	2	40	0	30	7	3	3	1	1	1	6	3	3	no		si
rural	05	050159900101	05015990010105	050159900101051	05015990010105103	03	mujer	17	8	2008	no	no es necesario	dos o más veces al día	si	no	no	no	no	no	no	no	si	0	0								si	2	2	45	2	0	2	4	4	2	2	1	2	2	3	no		si
rural	05	050159900101	05015990010106	050159900101061	05015990010106103	03	mujer	20	10	2013	no	no tiene dinero	dos o más veces al día	si	no	no	no	no	no	no	no	si	3	0								si	3	3	45	2	0	7	1	0		2	2	2	0	2	si	5	no
rural	05	050159900101	05015990010111	050159900101111	05015990010111103	03	hombre	27	9	2008	si		dos o más veces al día	si	si	no	no	no	no	si	no	si	1	0								si	2	2	45	2	0	0		1	1	0		5	5	1	si	5	si
rural	05	050159900101	05015990010113	050159900101131	05015990010113103	03	mujer	1	1	2009	no	no es necesario	dos o más veces al día	si	no	no	no	no	no	no	no	si	2	0								si	2	2	45	1	0	7	1	1	1	5	1	0	7	1	si	5	si
rural	05	050159901701	05015990170107	050159901701071	05015990170107104	04	mujer	18	3	2009	si		dos o más veces al día	si	si	no	no	si	si	no	no	si	2	0								si	2	2	45	2	0	1	2	2	2	1	1	2	3	1	no		si
rural	05	050159901701	05015990170110	050159901701101	05015990170110104	04	mujer	3	4	2009	si		dos o más veces al día	si	no	no	no	no	no	no	no	si	0	0								si	1	1	40	2	0	7	1	5	1	5	1	1	5	5	no		si
rural	05	050159901701	05015990170111	050159901701111	05015990170111103	03	hombre	25	10	2013	no	no es necesario	dos o más veces al día	si	no	no	no	no	no	no	no	si	7	0								si	1	1	40	1	0	7	1	2	1	0		3	5	5	no		si
rural	05	050159901901	05015990190101	050159901901011	05015990190101103	03	mujer	15	9	2013	si		dos o más veces al día	si	si	si	no	no	si	si	no	si	5	5	20	20	20	20	20			si	3	3	40	1	0	2	1	0		2	1	2	3	5	si	5	si
rural	05	050159901901	05015990190102	050159901901021	05015990190102102	02	mujer	20	7	2008	no	no tiene dinero	una vez al día	si	si	si	no	si	si	si	no	si	5	5	20	20	20	20	20			si	2	2	40	3	0	2	2	0		2	1	6	0	5	no		si
rural	05	050159901901	05015990190104	050159901901041	05015990190104104	04	mujer	6	4	2012	si		dos o más veces al día	si	si	si	si	no	si	si	no	si	7	0								si	3	3	40	0	20	7	1	7	1	1	1	4	1	3	si	5	si
rural	05	050159901901	05015990190105	050159901901051	05015990190105104	04	mujer	5	12	2011	si		dos o más veces al día	si	si	no	no	no	no	no	no	si	0	0								si	1	1	45	0	5	7	2	7	1	2	1	3	0	3	no		si
rural	05	050159901901	05015990190109	050159901901091	05015990190109105	05	hombre	3	3	2012	no	no es necesario	una vez al día	si	si	no	no	no	no	no	no	si	2	0								si	2	2	40	2	0	2	1	7	3	1	1	1	7	2	si	5	si
rural	05	050159901901	05015990190112	050159901901121	05015990190112103	03	hombre	19	3	2011	si		dos o más veces al día	si	si	no	no	no	no	si	no	si	0	0								si	3	3	40	2	0	7	1	0		1	1	0	1	7	no		si
rural	05	050159901901	05015990190116	050159901901161	05015990190116105	05	mujer	9	5	2012	si		dos o tres veces por semana	si	si	si	si	si	no	no	no	si	7	0								no				1	0	4	1	5	1	1	1	1	2	0	si	5	si
rural	05	050159902201	05015990220102	050159902201021	05015990220102104	04	hombre	14	1	2007	no	otro, ¿cuál?	una vez al día	si	si	no	no	no	si	no	no	si	0	5	30	30	30	30	30			si	3	5	40	2	0	0		0		0		2	0	1	si	5	si
rural	05	050159902201	05015990220104	050159902201041	05015990220104104	04	hombre	15	4	2012	si		dos o tres veces por semana	si	no	no	no	no	no	no	no	si	7	3	25	25	25					si	3	4	45	1	0	3	1	0		4	1	4	2	7	si	5	si
rural	05	050159902201	05015990220111	050159902201111	05015990220111105	05	mujer	1	8	2013	si		una vez al día	si	no	no	no	no	no	no	no	si	5	5	45	45	45	45	45			si	4	4	40	2	0	7	2	1	1	0		2	2	5	si	5	si
rural	05	050159902201	05015990220114	050159902201141	05015990220114103	03	hombre	25	5	2009	si		una vez al día	si	si	no	si	si	si	si	no	si	2	1	15							no				4	0	5	3	4	1	1	1	3	3	3	si	5	si
rural	05	050159902201	05015990220118	050159902201181	05015990220118106	06	hombre	21	2	2011	si		una vez al día	si	si	si	no	no	no	no	no	si	7	0								si	2	2	40	1	0	1	5	2	1	0		1	1	7	si	5	si
rural	05	050159902401	05015990240103	050159902401031	05015990240103104	04	hombre	14	2	2010	si		dos o más veces al día	si	no	no	no	no	no	no	no	si	7	0								si	2	4	40	1	0	7	2	7	2	2	1	2	2	1	si	5	si
rural	05	050159902401	05015990240106	050159902401061	05015990240106104	04	mujer	25	4	2013	si		dos o más veces al día	si	si	si	no	si	no	no	no	si	3	5	5	5	5	5	5			si	2	2	40	0	15	7	2	2	1	0		6	1	1	si	5	si
rural	05	050159902401	05015990240107	050159902401071	05015990240107103	03	hombre	12	12	2008	no	no es necesario	dos o tres veces por semana	si	no	no	no	no	no	no	no	si	5	5	5	5	5	5	5			no				3	0	3	2	0		0		1	1	1	si	5	si
rural	05	050159902401	05015990240113	050159902401131	05015990240113104	04	mujer	25	4	2012	si		una vez al día	si	si	no	no	no	no	no	no	si	5	0								si	3	3	40	0	30	3	3	0		0		3	1	3	si	5	si
rural	05	050159902401	05015990240114	050159902401141	05015990240114104	04	mujer	29	6	2008	si		dos o más veces al día	si	si	no	no	no	no	no	no	si	5	5	7	7	7	7	7			si	1	2	40	1	0	0		0		1	1	1	5	5	si	5	si
rural	05	050159902401	05015990240115	050159902401151	05015990240115104	04	hombre	10	2	2013	si		una vez al día	si	si	no	no	no	no	no	no	si	1	5	5	5	5	5	5			si	1	1	40	1	0	7	1	1	1	0		3	2	2	si	5	si
rural	05	050159902401	05015990240117	050159902401171	05015990240117103	03	mujer	3	8	2010	si		dos o más veces al día	si	si	no	no	no	no	no	no	si	7	5	5	5	5	5	5			si	3	3	40	1	0	7	3	1	1	0		4	0	7	si	5	si
urbano	05	050161000201	05016100020103	050161000201031	05016100020103103	03	mujer	26	3	2010	si		dos o más veces al día	si	no	no	no	no	si	no	no	si	2	0								si	3	3	45	2	40	3	2	4	3	0		4	1	1	si	5	si
urbano	05	050161000201	05016100020105	050161000201051	05016100020105104	04	hombre	16	4	2009	si		dos o más veces al día	si	si	si	no	no	no	no	no	si	0	5	20	20	20	20	20			si	4	4	40	3	40	5	3	7	1	2	2	2	2	2	si	5	si
urbano	05	050161000201	05016100020107	050161000201071	05016100020107105	05	mujer	26	12	2006	si		dos o más veces al día	si	si	si	si	no	no	no	no	si	4	0								si	2	2	40	1	0	3	2	2	1	5	2	4	5	5	si	5	si
urbano	05	050161000201	05016100020110	050161000201101	05016100020110103	03	hombre	20	10	2012	si		una vez al día	si	si	si	si	no	si	si	no	si	7	5	5	5	5	5	5			si	5	5	40	3	0	7	2	7	3	7	3	3	7	7	si	5	si
urbano	05	050161000201	05016100020112	050161000201121	05016100020112105	05	mujer	15	8	2009	si		una vez al día	si	no	si	no	no	no	no	no	si	2	0								si	3	3	40	4	0	2	2	3	3	5	3	5	6	6	si	5	si
urbano	05	050161000201	05016100020115	050161000201151	05016100020115105	05	mujer	14	3	2009	si		una vez al día	si	no	no	no	no	no	no	no	si	2	5	15	15	15	15	15			si	3	3	45	3	0	3	3	2	4	6	3	1	2	3	no		si
urbano	05	050161000201	05016100020116	050161000201161	05016100020116104	04	mujer	8	4	2012	si		dos o más veces al día	si	si	si	no	no	no	si	no	si	2	5	12	12	12	12	12			si	3	3	40	3	0	2	2	2	2	2	3	2	0	2	si	5	si
urbano	05	050161000201	05016100020117	050161000201171	05016100020117104	04	mujer	10	10	2010	si		dos o más veces al día	si	no	no	no	no	no	no	no	si	0	0								si	2	2	40	2	0	4	1	3	1	2	2	3	2	2	si	5	si
rural	05	050161901101	05016190110101	050161901101011	05016190110101104	04	hombre	20	8	2011	si		dos o más veces al día	si	si	si	no	no	no	no	no	si	2	0								si	2	2	40	2	0	2	1	3	2	3	2	3	2	2	si	5	si
rural	05	050161901101	05016190110102	050161901101021	05016190110102104	04	mujer	17	5	2010	si		dos o más veces al día	si	si	no	no	no	si	no	no	si	2	5	50	50	50	50	50			si	3	3	40	3	0	7	3	7	1	1	2	5	5	3	si	5	si
rural	05	050161901101	05016190110107	050161901101071	05016190110107104	04	hombre	30	1	2013	si		dos o más veces al día	si	si	si	no	no	no	no	no	si	2	0								si	2	2	40	2	0	5	2	7	1	1	2	4	0	2	si	5	si
rural	05	050161901101	05016190110108	050161901101081	05016190110108108	08	mujer	1	12	2011	si		dos o más veces al día	si	no	no	no	no	no	no	no	si	2	0								si	2	2	40	2	0	1	1	2	1	0		2	2	2	si	5	si
rural	05	050161901101	05016190110110	050161901101101	05016190110110108	08	hombre	14	5	2012	si		una vez al día	si	si	no	no	si	si	no	si	si	1	0								si	1	1	45	2	0	5	1	5	2	2	3	1	1	3	si	5	si
rural	05	050161901101	05016190110111	050161901101111	05016190110111103	03	hombre	24	6	2010	si		dos o más veces al día	si	si	no	no	no	no	no	no	si	2	0								si	1	2	40	3	0	2	1	0		0		3	0	1	si	5	si
rural	05	050161901101	05016190110114	050161901101141	05016190110114105	05	mujer	12	5	2012	si		dos o más veces al día	si	si	no	no	no	no	no	no	si	2	0								si	2	2	40	0	30	7	1	1	1	0		3	0	3	si	5	si
rural	05	050161901101	05016190110115	050161901101151	05016190110115103	03	mujer	2	7	2007	si		dos o más veces al día	si	no	no	no	no	no	no	no	si	0	0								si	2	2	40	0	30	0		1	1	3	2	2	5	5	si	5	si
rural	05	050161901101	05016190110118	050161901101181	05016190110118106	06	mujer	1	2	2010	si		dos o más veces al día	si	si	no	no	no	no	no	no	si	2	0								si	2	2	40	3	0	3	2	1	2	2	3	2	2	1	si	5	si
rural	05	050161901501	05016190150102	050161901501021	05016190150102103	03	hombre	15	12	2011	no	no es necesario	dos o más veces al día	si	si	no	no	no	no	si	no	si	5	0								si	2	2	40	2	30	5	1	3	1	5	1	2	3	2	no		si
rural	05	050161901501	05016190150109	050161901501091	05016190150109102	02	mujer	1	5	2008	si		dos o más veces al día	si	si	no	no	no	no	no	no	si	3	0								si	2	2	40	0	5	2	5	1	5	0		2	0	0	si	5	si
rural	05	050161901501	05016190150115	050161901501151	05016190150115106	06	hombre	4	8	2013	si		dos o más veces al día	si	no	no	no	no	no	no	no	si	7	0								si	2	2	40	2	0	7	2	4	2	1	1	3	1	1	no		si
rural	05	050161901501	05016190150118	050161901501181	05016190150118103	03	hombre	8	10	2010	si		dos o tres veces por semana	si	si	si	si	no	no	no	no	si	7	0								si	2	2	45	2	0	7	2	2	2	0		1	3	3	si	5	si
urbano	05	050250000601	05025000060102	050250000601021	05025000060102104	04	mujer	6	5	2010	si		una vez al día	si	no	no	si	no	no	no	no	si	1	5	10	10	10	10	10			si	2	2	40	2	0	3	1	0		2	1	5	2	1	si	5	si
urbano	05	050250000601	05025000060110	050250000601101	05025000060110103	03	mujer	19	12	2007	no	no es necesario	una vez al día	si	no	no	no	no	no	no	no	si	2	5	10	10	10	10	10			si	3	3	45	2	0	0		2	1	1	1	1	0	1	si	5	si
urbano	05	050250000601	05025000060112	050250000601121	05025000060112103	03	hombre	11	11	2010	si		dos o tres veces por semana	si	no	no	no	no	no	no	no	si	0	5	15	15	15	15	15			si	2	2	40	4	0	0		3	3	2	1	1	3	1	si	1	si
urbano	05	050250000601	05025000060113	050250000601131	05025000060113103	03	hombre	30	5	2011	si		dos o más veces al día	si	si	no	no	si	no	no	no	si	0	5	10	10	10	10	10			si	3	3	40	1	0	7	2	1	1	0		5	0	0	si	5	si
urbano	05	050250000601	05025000060117	050250000601171	05025000060117104	04	mujer	24	1	2008	si		dos o más veces al día	si	no	no	no	si	no	no	no	si	2	5	5	5	5	5	5			si	2	2	45	1	0	4	5	7	2	1	1	4	0	5	si	5	si
urbano	05	050250001701	05025000170101	050250001701013	05025000170101303	03	hombre	25	8	2013	no	precios altos	una vez al día	si	no	no	no	si	no	no	no	si	4	5	5	5	5	5	5			si	1	2	45	1	0	1	1	2	1	1	1	3	1	0	si	3	si
urbano	05	050250001701	05025000170104	050250001701041	05025000170104104	04	hombre	24	11	2011	no	otro, ¿cuál?	dos o más veces al día	si	no	no	no	no	no	no	no	si	3	0								si	3	3	40	1	0	7	5	3	1	1	1	5	0	5	no		si
urbano	05	050250001701	05025000170105	050250001701051	05025000170105103	03	hombre	21	6	2013	si		dos o más veces al día	si	no	no	no	no	no	no	no	si	5	0								si	2	2	45	3	0	7	1	5	1	0		4	2	4	no		si
urbano	05	050250001701	05025000170110	050250001701101	05025000170110103	03	mujer	12	4	2008	si		dos o más veces al día	si	si	si	no	no	no	no	no	si	0	5	10	10	10	10	10			si	1	2	45	1	0	0		4	4	0		8	0	1	no		si
urbano	05	050250001701	05025000170112	050250001701121	05025000170112103	03	hombre	17	8	2008	si		dos o más veces al día	si	si	no	no	no	no	no	no	si	5	4	10	10	10	10				si	1	2	45	1	0	7	1	3	1	0		7	0	0	si	5	si
urbano	05	050250001701	05025000170114	050250001701141	05025000170114103	03	hombre	2	3	2009	si		una vez al día	si	no	no	no	no	no	no	no	si	0	0								si	2	2	45	5	0	7	2	2	2	3	1	1	0	0	si	5	si
rural	05	050250901401	05025090140101	050250901401011	05025090140101103	03	hombre	13	1	2011	si		una vez al día	si	no	no	no	no	no	no	no	si	0	0								si	3	3	45	2	0	3	2	2	2	0		4	1	3	si	5	si
rural	05	050250901401	05025090140109	050250901401091	05025090140109103	03	hombre	31	10	2009	si		dos o más veces al día	si	si	no	no	no	no	no	no	si	0	0								si	4	4	45	0	40	7	4	2	3	1	1	1	1	2	no		si
rural	05	050250901401	05025090140110	050250901401101	05025090140110106	06	hombre	30	11	2012	no	no es necesario	dos o más veces al día	si	no	no	no	no	no	no	no	si	3	0								si	1	1	45	1	0	2	3	1	1	1	2	6	2	0	si	5	no
rural	05	050250901401	05025090140111	050250901401111	05025090140111103	03	mujer	23	1	2008	si		dos o más veces al día	si	no	no	no	no	no	no	no	si	0	5	10	10	10	10	10			si	1	2	45	2	0	3	2	3	2	0		0	1	1	no		si
rural	05	050250901401	05025090140112	050250901401121	05025090140112104	04	hombre	8	5	2008	si		una vez al día	si	no	no	no	no	no	no	no	si	5	5	10	10	10	10	10			si	4	4	45	1	30	3	1	2	3	0		2	2	2	si	5	si
rural	05	050250901401	05025090140113	050250901401131	05025090140113104	04	hombre	10	2	2007	si		una vez al día	si	no	si	no	no	no	no	no	si	5	0								si	1	1	45	2	0	7	2	1	3	1	1	5	1	2	no		si
rural	05	050250901401	05025090140116	050250901401161	05025090140116103	03	mujer	22	7	2010	no	no es necesario	dos o más veces al día	si	no	no	no	no	no	no	no	si	5	0								si	3	3	45	3	0	3	2	3	2	0		4	0	3	no		si
rural	05	050250903101	05025090310101	050250903101011	05025090310101103	03	hombre	8	5	2011	si		una vez por semana	si	no	no	no	no	no	no	no	si	0	0								si	1	1	45	3	0	4	2	3	1	1	2	3	1	1	si	5	si
rural	05	050250903101	05025090310103	050250903101031	05025090310103103	03	hombre	5	5	2011	no	no es necesario	una vez al día	si	no	no	no	no	no	no	no	si	2	0								si	1	1	45	1	30	1	1	2	1	2	1	1	1	2	si	1	si
rural	05	050250903101	05025090310110	050250903101101	05025090310110104	04	hombre	6	4	2008	si		dos o más veces al día	si	no	no	no	no	no	no	no	si	7	0								si	1	1	40	1	0	2	2	1	1	0		5	1	1	si	5	si
rural	05	050250903101	05025090310111	050250903101111	05025090310111106	06	hombre	28	11	2006	no	no tiene tiempo	dos o más veces al día	si	si	si	no	no	no	no	no	si	3	0								si	2	2	40	0	30	2	2	3	1	2	2	6	1	4	si	5	no
rural	05	050250903101	05025090310112	050250903101121	05025090310112105	05	hombre	15	2	2010	si		una vez al día	si	no	no	no	no	no	no	no	no	6	0								si	2	4	45	0	30	1	2	2	2	3	1	2	0	2	si	5	si
rural	05	050250903101	05025090310113	050250903101131	05025090310113103	03	mujer	13	5	2009	si		dos o más veces al día	si	si	no	no	no	no	si	no	si	2	0								si	2	2	45	0	30	2	4	0		0		3	2	1	si	5	si
rural	05	050250903101	05025090310116	050250903101161	05025090310116105	05	mujer	7	1	2008	si		dos o tres veces por semana	si	si	si	si	no	no	no	no	si	2	0								si	2	2	40	0	30	3	1	1	2	3	3	1	0	2	si	5	si
rural	05	050250903101	05025090310117	050250903101171	05025090310117103	03	mujer	30	12	2011	no	no es necesario	dos o más veces al día	si	no	no	no	no	no	no	no	si	5	5	20	20	20	20	20			si	1	2	45	0	30	3	1	3	2	0		3	0	0	si	5	no
rural	05	050250903101	05025090310118	050250903101181	05025090310118106	06	mujer	28	8	2013	si		una vez al día	si	si	no	no	no	no	no	no	si	0	0								si	2	4	45	1	40	5	1	0		1	2	5	0	5	si	5	si
rural	05	050250903201	05025090320104	050250903201041	05025090320104103	03	mujer	8	4	2010	si		dos o más veces al día	si	si	si	no	no	si	no	no	si	7	0								si	3	3	45	1	30	7	2	3	1	3	3	3	1	2	si	5	no
rural	05	050250903201	05025090320105	050250903201051	05025090320105104	04	mujer	6	6	2010	si		una vez al día	si	si	si	no	no	no	no	no	si	2	5	10	10	10	10	10			si	1	1	45	1	0	4	5	3	1	1	1	2	1	1	si	5	si
rural	05	050250903201	05025090320107	050250903201071	05025090320107104	04	hombre	14	9	2012	si		dos o tres veces por semana	si	si	si	no	no	no	no	no	si	5	5	20	20	20	20	20			si	3	3	45	2	7	1	1	3	1	1	1	1	1	2	si	5	si
rural	05	050250903201	05025090320110	050250903201101	05025090320110103	03	mujer	24	9	2013	no	no hay dentista o establecimiento de servicios de salud cerca	dos o más veces al día	si	si	si	si	no	no	no	no	no	0	77												5	0	0		2	2	0		0	1	2	no asiste a clases
rural	05	050250903201	05025090320115	050250903201151	05025090320115104	04	hombre	13	2	2013	no	no es necesario	dos o tres veces por semana	si	no	no	no	no	no	no	no	si	0	0								si	2	2	40	0	30	1	1	2	3	1	4	1	2	3	si	5	si
rural	05	050250903201	05025090320117	050250903201171	05025090320117104	04	hombre	17	3	2010	si		dos o más veces al día	si	no	no	no	no	no	no	no	si	2	0								si	2	4	40	0	40	2	2	3	1	0		4	2	3	si	5	si
rural	05	050251900501	05025190050103	050251900501031	05025190050103104	04	mujer	26	3	2008	no	no es necesario	una vez al día	si	no	no	no	no	no	no	no	si	2	0								si	2	4	40	2	0	0		1	2	0		4	0	2	si	5	no
rural	05	050251900501	05025190050104	050251900501041	05025190050104103	03	hombre	7	4	2009	si		una vez al día	si	no	no	no	no	no	no	no	si	4	0								si	2	2	40	0	15	3	1	2	1	1	1	2	1	2	si	5	si
rural	05	050251900501	05025190050112	050251900501121	05025190050112104	04	mujer	10	4	2008	si		dos o más veces al día	si	no	no	no	no	no	no	no	si	2	0								si	2	4	45	2	0	3	5	2	2	1	1	0	1	3	no		si
rural	05	050251900501	05025190050114	050251900501141	05025190050114105	05	mujer	10	1	2009	si		una vez al día	si	no	no	no	no	no	no	no	si	1	5	5	5	5	5	5			si	1	2	40	1	0	1	1	3	1	2	2	2	1	4	si	5	no
rural	05	050251900501	05025190050116	050251900501161	05025190050116103	03	hombre	4	11	2007	no	no es necesario	una vez al día	si	no	no	no	no	no	no	no	si	3	5	5	5	5	5	5			si	2	4	45	0	30	0		1	1	0		2	0	2	si	5	no
rural	05	050251900501	05025190050117	050251900501171	05025190050117104	04	mujer	12	12	2012	si		dos o más veces al día	si	si	si	no	no	no	si	no	si	0	0								si	3	5	45	0	30	7	1	7	1	0		3	0	0	si	3	si
rural	05	050352900101	05035290010103	050352900101031	05035290010103106	06	hombre	2	12	2011	si		una vez al día	si	si	si	no	no	no	si	no	si	1	5	10	10	10	10	10			si	1	1	45	2	0	7	1	0		0		1	0	0	si	5	no
rural	05	050352900101	05035290010104	050352900101041	05035290010104104	04	mujer	28	1	2010	no	no tiene dinero	una vez al día	si	no	no	no	no	no	no	no	si	7	5	5	5	5	5	5			si	1	2	40	1	0	1	3	0		3	2	1	0	0	si	5	no
rural	05	050352900101	05035290010106	050352900101061	05035290010106104	04	mujer	20	7	2012	si		dos o tres veces por semana	si	si	no	si	no	no	no	no	si	1	0								si	1	1	45	2	0	7	1	2	1	2	1	3	1	2	si	5	si
urbano	05	050450000101	05045000010102	050450000101021	05045000010102103	03	mujer	11	4	2013	si		dos o más veces al día	si	si	si	no	no	no	no	no	si	3	0								si	1	1	45	1	0	7	3	2	1	0		4	0	5	si	5	si
urbano	05	050450000101	05045000010108	050450000101081	05045000010108103	03	mujer	11	2	2007	no	no es necesario	dos o más veces al día	si	no	no	no	no	no	no	no	si	1	5	15	15	15	15	15			si	3	4	45	2	0	1	1	1	1	5	5	2	2	0	no		si
urbano	05	050450000101	05045000010109	050450000101091	05045000010109104	04	hombre	8	5	2012	si		dos o más veces al día	si	no	no	no	no	no	no	no	si	7	5	15	15	15	15	15			si	2	2	45	1	0	3	2	0		2	1	3	1	5	si	5	si
urbano	05	050450000101	05045000010111	050450000101111	05045000010111104	04	mujer	26	4	2011	si		dos o más veces al día	si	si	no	no	no	no	no	no	si	7	0								si	3	3	40	3	0	1	1	0		2	1	3	3	1	si	5	si
urbano	05	050450000101	05045000010112	050450000101121	05045000010112103	03	mujer	22	2	2011	si		dos o más veces al día	si	si	si	si	si	si	no	no	si	3	5	10	10	10	10	10			si	1	1	45	1	0	7	3	7	2	3	1	4	4	3	no		si
urbano	05	050450000101	05045000010113	050450000101131	05045000010113107	07	mujer	4	10	2010	si		dos o más veces al día	si	no	no	no	no	no	no	no	si	2	0								si	3	3	45	0	30	5	3	6	3	2	5	3	2	3	no		si
urbano	05	050450000101	05045000010114	050450000101141	05045000010114103	03	hombre	2	3	2013	si		dos o más veces al día	si	no	no	no	no	no	no	no	si	7	5	10	10	10	10	10			si	4	4	45	1	0	5	5	2	2	1	1	3	1	1	si	5	si
urbano	05	050450000101	05045000010115	050450000101151	05045000010115104	04	mujer	28	3	2008	si		una vez al día	si	si	si	no	no	no	no	no	si	1	0								si	3	3	45	1	0	5	1	7	1	0		2	1	3	si	5	si
urbano	05	050450000101	05045000010116	050450000101161	05045000010116103	03	mujer	22	1	2009	si		dos o más veces al día	si	si	no	no	si	si	no	no	si	5	5	10	10	10	10	10			si	3	5	40	4	0	0		7	1	5	1	3	5	5	si	5	si
urbano	05	050450001401	05045000140101	050450001401011	05045000140101104	04	mujer	8	12	2006	no	no es necesario	dos o más veces al día	si	no	no	no	no	no	no	no	si	0	5	30	30	30	30	30			si	3	3	40	5	0	3	2	0		0		5	3	4	si	5	si
urbano	05	050450001401	05045000140104	050450001401041	05045000140104105	05	mujer	11	2	2008	no	precios altos	una vez al día	si	si	no	no	no	no	no	no	si	0	0								si	3	3	40	1	0	2	1	2	1	1	1	8	1	1	si	5	no
urbano	05	050450001401	05045000140105	050450001401051	05045000140105104	04	hombre	27	4	2010	si		dos o más veces al día	si	si	no	no	no	no	no	no	si	6	5	10	10	10	10	10			si	2	4	40	1	30	7	4	1	1	2	2	3	1	5	si	5	si
urbano	05	050450001401	05045000140106	050450001401061	05045000140106106	06	mujer	27	5	2012	si		dos o más veces al día	si	no	no	si	no	no	no	no	si	0	5	10	10	10	10	10			no				1	0	7	5	4	4	0		7	1	3	si	5	si
urbano	05	050450001401	05045000140109	050450001401091	05045000140109103	03	mujer	12	10	2012	si		dos o más veces al día	si	si	si	si	si	si	no	no	si	5	5	5	5	5	5	5			si	2	2	40	4	0	3	4	2	1	1	1	1	1	3	si	5	si
urbano	05	050450001401	05045000140111	050450001401111	05045000140111104	04	hombre	9	9	2011	si		dos o más veces al día	si	no	no	no	si	no	no	no	si	0	0								no				2	0	7	3	2	1	0		1	7	3	si	2	si
urbano	05	050450001401	05045000140118	050450001401181	05045000140118103	03	hombre	25	7	2010	si		dos o más veces al día	si	si	no	no	no	no	no	no	si	1	5	5	5	5	5	5			si	3	3	40	2	0	7	1	0		2	1	2	0	3	no		si
urbano	05	050450001501	05045000150105	050450001501051	05045000150105104	04	mujer	21	1	2008	si		dos o más veces al día	si	no	no	no	no	no	no	no	si	2	5	10	10	10	10	10			si	2	2	40	0	1	7	1	2	1	5	1	1	1	5	no		si
urbano	05	050450001501	05045000150108	050450001501081	05045000150108104	04	mujer	22	11	2009	si		dos o más veces al día	si	si	si	no	no	no	no	no	si	0	5	5	5	5	5	5			si	2	2	45	2	0	7	2	7	1	1	1	3	0	0	si	5	si
urbano	05	050450001501	05045000150114	050450001501141	05045000150114104	04	mujer	19	10	2009	si		dos o más veces al día	si	si	no	no	no	no	no	no	si	2	5	5	5	5	5	5			si	2	2	40	2	0	7	1	7	1	1	1	1	1	1	si	5	si
urbano	05	050450001501	05045000150117	050450001501171	05045000150117103	03	mujer	21	2	2013	si		dos o más veces al día	si	si	no	no	no	no	no	no	si	0	5	10	10	10	10	10			si	2	2	40	1	0	2	1	3	1	3	1	3	0	7	no		si
urbano	05	050450001501	05045000150118	050450001501181	05045000150118103	03	hombre	3	2	2010	no	otro, ¿cuál?	una vez al día	si	si	no	no	no	no	no	no	si	0	0								si	2	3	45	4	0	7	1	3	1	0		1	2	1	si	3	si
rural	05	050450901601	05045090160106	050450901601061	05045090160106103	03	hombre	29	9	2012	no	no es necesario	dos o más veces al día	si	si	no	no	no	no	no	no	si	0	5	20	20	20	20	20			si	2	2	40	2	0	7	1	2	1	0		4	1	1	si	5	si
rural	05	050450901601	05045090160112	050450901601121	05045090160112103	03	hombre	26	7	2011	no	no es necesario	dos o más veces al día	si	no	no	no	no	no	no	no	si	5	0								si	2	2	40	1	0	5	1	5	1	2	3	3	1	2	no		si
rural	05	050450901601	05045090160113	050450901601131	05045090160113103	03	mujer	11	1	2008	si		una vez al día	si	si	si	no	no	no	si	no	si	1	5	50	50	50	50	50			si	2	2	45	1	0	2	2	1	2	3	2	5	0	2	si	5	si
rural	05	050450901601	05045090160114	050450901601141	05045090160114103	03	hombre	14	5	2013	no	no es necesario	dos o más veces al día	si	no	no	no	no	no	no	no	si	1	0								si	1	1	40	3	0	5	1	3	1	1	2	4	1	3	no		si
rural	05	050450901601	05045090160117	050450901601171	05045090160117103	03	hombre	15	7	2013	si		dos o más veces al día	si	si	no	no	no	no	no	no	si	0	5	10	10	10	10	10			si	2	2	45	1	0	3	1	3	3	0		1	1	0	no		si
rural	05	050450902001	05045090200103	050450902001031	05045090200103103	03	hombre	23	9	2008	no	precios altos	una vez al día	si	si	si	si	no	no	no	no	si	0	5	60	60	60	60	60			si	4	5	45	2	0	1	1	0		0		2	0	5	no		si
rural	05	050450902001	05045090200104	050450902001041	05045090200104103	03	hombre	25	12	2009	si		una vez al día	si	si	si	no	si	si	no	no	si	0	0								si	4	5	45	2	0	7	2	3	2	0		2	1	5	si	5	si
rural	05	050450902001	05045090200105	050450902001051	05045090200105105	05	mujer	1	1	2007	si		dos o tres veces por semana	si	no	no	no	si	no	no	no	si	1	0								si	2	2	40	1	0	1	1	7	2	1	1	1	2	1	si	5	si
rural	05	050450902001	05045090200108	050450902001081	05045090200108103	03	hombre	15	5	2008	si		dos o más veces al día	si	no	si	no	si	no	no	no	si	0	5	20	20	20	20	20			no				0	10	7	1	7	1	0		2	0	1	si	5	si
rural	05	050450902001	05045090200110	050450902001101	05045090200110103	03	hombre	25	2	2013	no	no tiene tiempo	una vez por semana	si	no	si	no	no	no	no	no	no	4	77												2	0	3	1	0		0		3	0	0	no asiste a clases
rural	05	050450902001	05045090200111	050450902001111	05045090200111104	04	mujer	25	5	2008	si		una vez al día	si	si	si	no	si	no	no	no	si	3	5	30	30	30	30	30			si	2	2	40	0	30	2	3	3	1	2	2	1	5	5	si	5	si
rural	05	050450902001	05045090200118	050450902001181	05045090200118108	08	mujer	7	1	2011	si		una vez al día	si	no	si	no	si	si	no	no	si	0	5	10	10	10	10	10			si	3	3	45	1	0	2	1	4	1	2	1	1	0	5	si	2	si
rural	05	050450903701	05045090370102	050450903701021	05045090370102102	02	mujer	10	7	2012	si		una vez al día	si	no	no	no	no	no	no	no	si	2	0								si	3	3	40	1	0	7	1	0		2	1	4	1	3	si	5	si
rural	05	050450903701	05045090370103	050450903701031	05045090370103103	03	hombre	11	11	2011	si		una vez por semana	si	si	no	no	no	no	no	no	si	3	0								si	1	1	40	1	30	2	2	7	4	0		3	0	7	si	5	si
rural	05	050450903701	05045090370105	050450903701051	05045090370105104	04	mujer	18	1	2009	si		dos o tres veces por semana	si	no	no	no	si	no	no	no	si	7	0								si	2	2	45	0	15	7	4	2	2	3	1	5	7	1	si	5	si
rural	05	050450903701	05045090370106	050450903701061	05045090370106103	03	mujer	12	11	2011	si		una vez al día	si	si	si	no	no	si	si	no	si	7	0								si	3	3	45	1	0	2	2	3	1	2	2	2	2	3	si	5	si
rural	05	050450903701	05045090370108	050450903701081	05045090370108103	03	hombre	13	12	2010	si		dos o más veces al día	si	si	si	no	si	si	si	no	si	2	0								si	2	2	45	0	30	1	1	0		0		3	3	2	si	5	si
rural	05	050450903701	05045090370110	050450903701101	05045090370110106	06	hombre	2	4	2012	si		dos o más veces al día	si	si	si	no	si	si	si	si	si	5	0								si	3	3	45	1	0	4	3	5	1	2	1	6	0	5	si	5	si
rural	05	050450903701	05045090370111	050450903701111	05045090370111103	03	hombre	6	4	2013	no	no es necesario	dos o más veces al día	si	no	no	no	no	no	no	no	si	4	0								si	2	2	40	2	0	7	1	7	1	0		5	0	1	si	5	si
rural	05	050450903701	05045090370115	050450903701151	05045090370115105	05	mujer	7	3	2009	no	no es necesario	dos o más veces al día	si	no	no	no	no	no	no	no	si	2	0								si	1	2	40	2	0	7	1	1	2	2	1	1	5	2	si	5	si
rural	05	050450903701	05045090370116	050450903701161	05045090370116107	07	hombre	13	4	2011	si		una vez al día	si	no	no	no	no	no	no	no	si	0	0								si	2	2	45	1	30	4	2	4	4	3	2	1	2	5	si	5	si
rural	05	050450906001	05045090600108	050450906001081	05045090600108107	07	mujer	22	4	2010	si		dos o más veces al día	si	si	si	si	si	si	si	no	si	1	2	30	30						si	2	2	45	2	0	7	2	7	1	3	3	3	3	7	si	5	si
rural	05	050450906001	05045090600112	050450906001121	05045090600112104	04	mujer	15	1	2007	no	no es necesario	una vez al día	si	no	no	no	no	no	no	no	si	2	0								si	3	4	45	1	0	7	3	2	2	7	3	2	0	7	si	5	si
rural	05	050450906001	05045090600116	050450906001161	05045090600116103	03	mujer	23	1	2012	no	no es necesario	dos o tres veces por semana	si	no	no	no	no	no	no	no	si	5	0								si	2	2	45	1	0	5	1	5	1	0		2	1	3	si	5	si
rural	05	050450906001	05045090600117	050450906001171	05045090600117103	03	mujer	10	11	2012	si		dos o tres veces por semana	si	no	no	no	no	no	no	no	si	2	0								no				0	30	7	2	7	2	1	1	3	1	0	si	5	si
rural	05	050450906301	05045090630102	050450906301021	05045090630102103	03	hombre	19	10	2012	no	no es necesario	dos o más veces al día	si	no	no	no	no	no	no	no	si	7	5	7	7	7	7	7			si	2	2	45	1	0	4	3	2	1	2	3	3	1	0	no		si
rural	05	050450906301	05045090630103	050450906301031	05045090630103106	06	hombre	2	2	2010	si		dos o tres veces por semana	si	no	no	no	no	no	no	no	si	3	5	10	10	10	10	10			si	2	2	45	3	0	3	3	4	1	5	1	2	2	1	no		si
rural	05	050450906301	05045090630104	050450906301041	05045090630104104	04	hombre	2	4	2011	no	otro, ¿cuál?	dos o más veces al día	si	si	si	no	si	si	si	no	si	7	5	10	10	10	10	10			si	1	2	45	2	0	1	1	2	1	1	1	2	0	0	si	1	si
rural	05	050450906301	05045090630105	050450906301052	05045090630105203	03	mujer	1	6	2013	no	no hay dentista o establecimiento de servicios de salud cerca	una vez al día	si	no	no	si	si	no	no	no	si	3	5	5	5	5	5	5			si	2	2	40	1	0	1	1	7	1	1	1	1	5	3	si	5	si
rural	05	050450906301	05045090630106	050450906301062	05045090630106203	03	mujer	5	7	2008	si		dos o más veces al día	si	si	si	no	no	no	si	no	si	2	5	5	5	5	5	5			si	3	3	45	1	0	2	5	3	3	3	3	3	4	2	si	5	si
rural	05	050450906301	05045090630107	050450906301071	05045090630107105	05	hombre	10	11	2012	si		dos o más veces al día	si	si	no	si	si	no	si	no	si	4	0								si	1	1	45	2	0	6	3	2	1	4	2	4	2	3	si	5	si
rural	05	050450906301	05045090630108	050450906301082	05045090630108202	02	mujer	4	9	2010	no	no hay dentista o establecimiento de servicios de salud cerca	dos o más veces al día	si	no	no	no	si	no	no	no	si	4	5	30	30	30	30	30			si	2	2	40	2	0	7	3	1	1	1	1	3	5	3	si	5	si
rural	05	050450906301	05045090630112	050450906301121	05045090630112102	02	mujer	29	5	2011	no	no es necesario	dos o más veces al día	si	no	no	no	no	no	no	no	si	0	5	5	5	5	5	5			si	2	2	45	3	0	7	1	5	1	2	1	1	2	2	no		si
rural	05	050450906301	05045090630114	050450906301141	05045090630114105	05	hombre	16	3	2009	si		una vez por semana	si	si	no	no	no	no	no	si	si	4	0								si	1	1	45	2	30	0		7	3	7	1	10	3	2	no		si
rural	05	050450906902	05045090690201	050450906902011	05045090690201105	05	mujer	9	10	2012	si		dos o más veces al día	si	no	no	no	no	no	no	no	si	7	0								si	3	3	40	0	30	7	5	7	5	2	2	10	1	3	no		si
rural	05	050450906902	05045090690209	050450906902091	05045090690209104	04	hombre	8	9	2012	si		una vez al día	si	no	no	no	no	no	no	no	si	1	0								si	1	1	45	1	0	1	1	1	1	1	2	1	2	2	si	5	si
rural	05	050450906902	05045090690213	050450906902131	05045090690213108	08	hombre	21	3	2009	no	no es necesario	dos o más veces al día	si	no	no	no	si	si	no	no	si	3	5	15	15	15	15	15			si	4	5	40	0	20	3	3	1	1	1	1	3	1	1	si	5	si
rural	05	050450906902	05045090690216	050450906902161	05045090690216104	04	hombre	14	12	2008	no	no es necesario	dos o tres veces por semana	si	no	no	no	no	no	no	no	si	3	0								si	3	3	45	1	0	3	2	2	1	2	2	3	3	1	no		si
rural	05	050450906903	05045090690302	050450906903021	05045090690302104	04	mujer	19	12	2012	si		dos o más veces al día	si	no	no	si	no	si	no	no	si	7	0								no				1	0	2	1	3	1	5	3	4	0	5	si	5	si
rural	05	050450906903	05045090690309	050450906903091	05045090690309104	04	hombre	1	12	2012	si		dos o más veces al día	si	no	no	no	no	no	no	no	si	2	5	15	15	15	15	15			si	3	3	45	1	0	3	2	4	2	3	2	3	1	1	si	5	si
rural	05	050450906903	05045090690311	050450906903111	05045090690311103	03	mujer	14	6	2011	si		una vez al día	si	no	no	no	no	no	no	no	si	2	5	15	15	15	15	15			si	2	2	45	1	30	5	3	2	4	1	1	2	3	2	si	5	si
rural	05	050450906903	05045090690315	050450906903151	05045090690315102	02	mujer	24	2	2009	no	no es necesario	dos o más veces al día	si	no	no	no	no	no	no	no	si	4	5	15	15	15	15	15			si	2	2	45	2	0	1	2	2	3	1	3	1	1	3	si	5	si
rural	05	050450906903	05045090690316	050450906903161	05045090690316102	02	mujer	21	6	2008	si		dos o más veces al día	si	si	no	no	no	no	no	no	si	2	5	10	10	10	10	10			si	3	3	45	0	10	4	2	2	1	1	2	4	0	1	no		si
rural	05	050450906903	05045090690317	050450906903171	05045090690317103	03	hombre	23	11	2007	si		dos o más veces al día	si	no	no	no	si	no	no	no	si	2	5	10	10	10	10	10			si	2	2	45	0	30	2	5	1	2	2	2	2	3	1	si	5	si
rural	05	050450906903	05045090690319	050450906903191	05045090690319103	03	hombre	3	5	2008	si		dos o más veces al día	si	no	no	no	no	no	no	no	si	4	5	20	20	20	20	20			si	2	2	40	0	30	7	1	1	1	0		7	3	1	si	5	si
rural	05	050451901001	05045190100102	050451901001021	05045190100102102	02	hombre	4	3	2009	si		dos o más veces al día	si	si	si	si	si	si	si	no	si	7	5	110	110	110	110	110			si	2	2	40	0	30	2	2	7	3	5	4	2	3	5	si	5	si
rural	05	050451901001	05045190100105	050451901001051	05045190100105104	04	hombre	9	8	2011	no	no es necesario	dos o más veces al día	si	no	no	no	no	no	no	no	si	2	5	60	60	60	60	60			si	2	2	45	2	0	2	2	5	1	0		1	0	0	si	5	no
rural	05	050451901001	05045190100107	050451901001071	05045190100107104	04	hombre	24	6	2011	si		una vez al día	si	si	si	si	si	si	si	no	si	7	5	60	60	60	60	60			si	1	1	45	1	0	1	1	1	1	0		5	0	0	si	5	no
rural	05	050451901001	05045190100108	050451901001081	05045190100108103	03	mujer	21	11	2010	si		una vez al día	si	si	si	no	no	si	si	no	si	2	5	30	30	30	30	30			si	2	2	45	1	1	3	1	2	1	1	1	1	3	2	si	5	no
rural	05	050451901001	05045190100109	050451901001091	05045190100109102	02	mujer	9	10	2009	no	no es necesario	dos o más veces al día	si	no	no	no	no	no	no	no	si	7	5	60	60	60	60	60			si	1	1	45	2	30	2	2	4	1	0		4	0	0	si	5	no
rural	05	050451901001	05045190100113	050451901001131	05045190100113104	04	mujer	25	12	2011	si		una vez al día	si	no	no	no	no	no	no	no	si	3	5	50	50	50	50	50			si	1	1	45	0	30	1	2	3	2	1	1	2	0	2	si	5	si
rural	05	050451901101	05045190110110	050451901101101	05045190110110103	03	hombre	27	1	2011	no	no es necesario	una vez al día	si	no	no	no	no	no	no	no	si	5	0								si	2	2	45	1	30	2	1	2	1	0		3	0	0	no		si
rural	05	050451901101	05045190110112	050451901101121	05045190110112103	03	mujer	1	2	2008	no	no hay dentista o establecimiento de servicios de salud cerca	dos o más veces al día	si	no	no	no	no	no	no	no	si	7	5	5	5	5	5	5			si	2	2	45	2	0	3	4	4	1	2	2	3	4	3	si	5	si
rural	05	050451901101	05045190110115	050451901101151	05045190110115104	04	hombre	15	2	2013	si		dos o más veces al día	si	no	no	no	no	no	no	no	si	5	5	20	20	20	20	20			si	1	1	45	1	0	2	2	3	1	0		0	2	5	si	5	si
rural	05	050451901101	05045190110117	050451901101171	05045190110117104	04	hombre	21	11	2006	si		una vez al día	si	si	no	no	no	no	no	no	si	1	5	10	10	10	10	10			si	2	2	40	0	30	2	2	0		2	2	1	4	2	si	5	si
rural	05	050451901301	05045190130101	050451901301011	05045190130101105	05	mujer	20	4	2009	no	no es necesario	dos o más veces al día	si	no	no	no	no	no	no	no	si	3	5	10	10	10	10	10			si	3	3	40	0	30	0		6	1	0		2	3	0	si	5	si
rural	05	050451901301	05045190130105	050451901301051	05045190130105104	04	mujer	15	5	2012	si		dos o más veces al día	si	no	no	no	no	no	no	no	si	2	5	10	10	10	10	10			si	2	5	40	1	0	4	1	1	1	0		1	1	1	si	5	si
rural	05	050451901301	05045190130107	050451901301071	05045190130107104	04	mujer	24	11	2010	no	no tiene tiempo	dos o más veces al día	si	no	no	no	no	no	no	no	si	2	5	15	15	15	15	15			si	3	3	45	1	0	2	1	1	1	3	2	2	4	2	si	5	si
rural	05	050451901301	05045190130110	050451901301101	05045190130110103	03	mujer	30	3	2007	no	no es necesario	una vez al día	si	no	no	no	no	no	no	no	si	2	5	60	60	60	60	60			si	2	2	45	1	0	1	2	0		0		1	3	0	si	5	si
rural	05	050451901301	05045190130118	050451901301181	05045190130118104	04	hombre	11	5	2011	si		una vez al día	si	si	si	si	no	si	si	no	si	1	5	50	50	50	50	50			si	1	1	45	0	30	2	4	3	2	0		1	2	5	no		si
rural	05	050455900601	05045590060103	050455900601031	05045590060103103	03	hombre	20	12	2007	si		dos o más veces al día	si	no	no	no	no	no	no	no	si	2	0								si	2	2	40	0	30	7	2	5	2	0		5	0	1	si	5	si
rural	05	050455900601	05045590060104	050455900601041	05045590060104103	03	mujer	18	6	2007	si		una vez al día	si	si	si	no	no	no	no	no	si	7	5	15	15	15	15	15			si	2	2	40	0	30	1	3	0		3	3	3	0	1	si	5	si
rural	05	050455900601	05045590060105	050455900601051	05045590060105103	03	hombre	10	2	2010	si		una vez al día	si	si	no	no	no	no	no	no	si	7	2	10	10						si	2	2	45	3	0	3	1	3	1	1	1	4	7	3	no		si
rural	05	050455900601	05045590060106	050455900601061	05045590060106103	03	mujer	12	10	2011	no	no tiene dinero	una vez por semana	no	no	no	no	no	no	no	no	si	3	3	20	20	20					si	1	1	40	3	30	0		0		0		0	2	1	no		si
rural	05	050455900601	05045590060109	050455900601091	05045590060109107	07	hombre	9	1	2007	no	otro, ¿cuál?	una vez al día	si	si	no	si	no	no	no	no	si	7	5	15	15	15	15	15			si	2	2	45	0	30	0		3	1	1	2	1	1	1	si	5	si
rural	05	050455900601	05045590060110	050455900601101	05045590060110104	04	mujer	5	12	2006	si		una vez al día	si	no	no	no	si	no	no	no	si	5	5	10	10	10	10	10			si	2	2	45	3	0	3	2	2	1	2	3	5	3	2	si	5	si
rural	05	050455900601	05045590060112	050455900601121	05045590060112104	04	hombre	27	12	2009	no	no tiene tiempo	dos o tres veces por semana	si	no	no	no	no	no	si	no	si	2	3	30	30	30					si	2	2	45	2	15	7	3	4	1	1	1	2	0	2	si	5	si
rural	05	050455900601	05045590060113	050455900601131	05045590060113104	04	hombre	17	9	2012	si		dos o más veces al día	si	no	no	no	no	no	no	no	si	7	0								si	1	1	45	1	0	2	3	1	3	7	2	2	7	3	no		si
rural	05	050455900601	05045590060117	050455900601171	05045590060117105	05	mujer	3	10	2013	si		dos o más veces al día	si	si	si	no	si	si	si	no	si	7	5	15	15	15	15	15			si	2	2	45	0	30	5	2	0		4	1	5	3	5	si	5	si
rural	05	050455900801	05045590080106	050455900801061	05045590080106105	05	hombre	19	1	2007	si		una vez al día	si	si	si	no	no	si	no	no	si	2	0								si	3	5	45	2	0	1	2	0		2	2	1	3	7	si	5	si
rural	05	050455900801	05045590080111	050455900801111	05045590080111105	05	mujer	5	2	2008	si		dos o más veces al día	si	no	no	no	si	no	no	no	si	1	0								no				0	20	0		7	1	1	1	1	7	2	si	5	si
rural	05	050455900801	05045590080114	050455900801141	05045590080114104	04	hombre	7	11	2010	si		una vez al día	si	no	no	no	no	no	no	no	si	3	0								si	1	2	45	2	0	0		2	2	7	2	3	7	7	no		si
rural	05	050457900901	05045790090101	050457900901011	05045790090101103	03	hombre	21	11	2008	si		dos o más veces al día	si	no	no	no	si	no	no	no	si	3	0								si	2	2	40	0	40	5	1	3	1	2	1	2	1	4	si	5	si
rural	05	050457900901	05045790090109	050457900901091	05045790090109105	05	hombre	18	4	2009	si		una vez al día	si	no	si	si	no	si	si	no	si	0	0								si	2	2	40	3	0	1	2	2	1	1	1	3	1	0	si	5	si
rural	05	050457900901	05045790090115	050457900901151	05045790090115102	02	hombre	26	5	2008	no	no es necesario	dos o más veces al día	si	no	no	no	no	no	no	no	si	1	0								si	2	2	45	1	0	0		1	3	2	2	2	1	1	si	5	si
rural	05	050457900901	05045790090116	050457900901161	05045790090116103	03	hombre	5	8	2008	si		dos o más veces al día	si	si	no	no	no	no	no	no	si	3	0								si	2	2	45	1	0	0		2	1	3	1	6	1	1	si	5	si
rural	05	050457900901	05045790090118	050457900901181	05045790090118104	04	hombre	13	11	2013	no	no tiene dinero	una vez al día	si	si	si	no	no	si	no	no	no	1	77												2	0	0		1	1	1	1	3	0	1	no asiste a clases
rural	05	050458900601	05045890060102	050458900601021	05045890060102104	04	hombre	9	5	2012	no	no hay dentista o establecimiento de servicios de salud cerca	una vez al día	si	no	si	no	no	no	no	no	si	1	5	15	15	15	15	15			si	1	3	40	2	0	2	2	2	2	4	4	1	1	2	si	5	si
rural	05	050458900601	05045890060105	050458900601051	05045890060105106	06	mujer	24	12	2006	no	no es necesario	una vez al día	si	no	no	no	no	no	no	no	si	0	0								si	2	2	40	1	0	1	3	0		0		2	2	0	si	5	si
rural	05	050458900601	05045890060106	050458900601061	05045890060106102	02	hombre	15	2	2008	no	no es necesario	dos o más veces al día	si	no	no	no	no	no	no	no	si	0	0								si	3	3	40	0	5	3	1	2	1	0		2	0	0	si	5	si
rural	05	050458900601	05045890060107	050458900601071	05045890060107104	04	hombre	19	9	2007	no	no es necesario	una vez al día	si	no	no	no	no	no	no	no	si	5	0								si	2	4	45	1	0	2	2	2	3	1	3	2	4	4	si	5	si
rural	05	050458900601	05045890060117	050458900601171	05045890060117104	04	hombre	23	2	2013	no	no es necesario	una vez al día	si	no	no	no	no	no	no	no	si	2	0								si	2	2	45	2	0	2	1	1	1	1	1	2	0	1	no asiste a clases
rural	05	050458902001	05045890200109	050458902001091	05045890200109107	07	hombre	20	1	2009	no	no es necesario	una vez al día	si	no	no	no	no	no	no	no	si	1	5	20	20	20	20	20			si	2	2	30	0	30	1	3	7	1	1	1	2	0	5	si	5	no
rural	05	050458902001	05045890200110	050458902001101	05045890200110105	05	hombre	1	5	2010	si		una vez al día	si	no	no	no	no	no	no	no	si	1	5	5	5	5	5	5			si	1	2	40	1	0	2	1	0		1	1	2	0	5	si	5	no
rural	05	050458902001	05045890200112	050458902001121	05045890200112106	06	mujer	20	2	2012	no	no es necesario	una vez al día	si	no	no	no	no	no	no	no	si	0	5	20	20	20	20	20			si	2	2	40	1	0	2	5	1	2	2	1	1	1	1	si	5	si
rural	05	050458902001	05045890200116	050458902001161	05045890200116102	02	hombre	22	11	2011	si		dos o más veces al día	si	si	si	no	no	no	si	no	si	1	5	10	10	10	10	10			si	2	2	40	1	0	2	1	1	1	0		2	1	0	si	5	si
urbano	05	050550000601	05055000060101	050550000601011	05055000060101103	03	mujer	13	12	2008	si		dos o más veces al día	si	si	no	no	no	no	no	no	si	7	5	10	10	10	10	10			si	2	2	40	3	0	0		7	1	3	3	6	2	4	no		si
urbano	05	050550000601	05055000060104	050550000601041	05055000060104103	03	mujer	9	2	2007	no	no es necesario	dos o más veces al día	si	no	no	no	no	no	no	no	si	3	0								si	2	2	45	2	0	5	2	1	1	3	2	1	1	2	si	5	si
urbano	05	050550000601	05055000060105	050550000601051	05055000060105104	04	hombre	7	4	2009	no	no es necesario	dos o más veces al día	si	no	no	no	no	no	no	no	si	0	5	15	15	15	15	15			si	2	2	45	0	45	7	1	7	1	0		4	1	0	no		si
urbano	05	050550000601	05055000060106	050550000601061	05055000060106102	02	hombre	20	8	2013	no	no tiene tiempo	dos o tres veces por semana	si	no	no	si	no	no	no	no	si	2	5	10	10	10	10	10			si	2	2	40	3	0	3	2	0		2	2	2	2	1	si	5	si
urbano	05	050550000601	05055000060112	050550000601121	05055000060112103	03	hombre	24	6	2010	no	no es necesario	una vez al día	si	no	no	no	si	no	si	no	si	2	5	20	20	20	20	20			si	2	2	45	1	0	4	1	2	1	1	1	1	2	3	no		si
urbano	05	050550000601	05055000060114	050550000601141	05055000060114102	02	mujer	11	9	2009	si		dos o más veces al día	si	no	no	no	no	no	no	no	si	5	5	30	30	30	30	30			si	4	4	40	2	0	4	1	7	1	0		4	5	3	si	5	si
urbano	05	050550000701	05055000070101	050550000701011	05055000070101104	04	mujer	30	7	2008	si		dos o tres veces por semana	si	no	no	no	no	no	no	no	si	6	5	10	10	10	10	10			si	2	2	45	1	0	7	1	7	1	0		2	1	1	no		si
urbano	05	050550000701	05055000070105	050550000701051	05055000070105104	04	hombre	17	2	2012	si		una vez al día	si	no	no	si	no	no	no	no	si	4	5	5	5	5	5	5			si	3	3	45	1	0	7	1	7	1	4	2	2	0	0	si	5	si
urbano	05	050550000701	05055000070107	050550000701071	05055000070107105	05	mujer	9	1	2009	si		una vez al día	si	si	no	no	no	no	si	no	si	1	0								si	2	2	40	1	0	2	2	2	1	5	1	1	1	2	no		si
urbano	05	050550000701	05055000070109	050550000701091	05055000070109104	04	mujer	1	12	2012	si		dos o tres veces por semana	si	si	si	no	no	no	no	no	si	7	5	10	10	10	10	10			si	2	2	40	0	30	2	1	7	2	3	3	2	1	3	si	5	si
urbano	05	050550000701	05055000070111	050550000701111	05055000070111103	03	hombre	24	2	2011	si		dos o más veces al día	si	si	no	no	no	no	no	no	si	0	0								si	2	2	45	3	0	7	1	7	2	0		2	0	0	no		si
urbano	05	050550000701	05055000070117	050550000701171	05055000070117103	03	mujer	17	6	2009	si		dos o más veces al día	si	si	si	no	no	si	no	no	si	0	5	5	5	5	5	5			si	3	5	45	1	0	1	2	7	2	2	1	3	0	2	no		si
urbano	05	050550001101	05055000110103	050550001101031	05055000110103104	04	mujer	17	11	2012	no	no es necesario	dos o más veces al día	si	no	no	no	no	no	no	no	si	5	5	30	30	30	40	40			si	2	3	45	2	0	7	5	4	5	0		3	1	2	no		si
urbano	05	050550001101	05055000110106	050550001101061	05055000110106103	03	mujer	12	11	2008	no	no es necesario	dos o más veces al día	si	no	no	no	no	no	no	no	si	5	5	10	10	10	10	10			si	2	3	45	0	50	5	5	5	2	0		4	0	2	no		si
urbano	05	050550001101	05055000110114	050550001101141	05055000110114104	04	hombre	19	2	2009	si		una vez al día	si	si	si	si	no	si	si	no	si	2	5	30	30	30	30	30			si	2	2	40	2	40	7	1	1	1	5	1	3	2	2	no		si
urbano	05	050550001101	05055000110117	050550001101171	05055000110117104	04	hombre	16	8	2012	si		dos o más veces al día	si	no	no	no	no	no	no	no	si	1	3	20	20	20					si	2	2	45	3	0	3	1	2	2	1	1	4	0	0	si	5	si
urbano	05	050550001301	05055000130103	050550001301031	05055000130103102	02	hombre	4	7	2010	si		dos o más veces al día	si	no	no	no	no	no	no	no	si	0	0								si	2	4	45	2	0	7	2	7	2	0		2	0	7	si	5	si
urbano	05	050550001301	05055000130106	050550001301061	05055000130106103	03	hombre	5	12	2008	no	precios altos	dos o más veces al día	si	si	no	no	si	no	no	no	si	2	0								si	3	3	40	3	15	5	2	3	2	1	2	2	2	2	no		si
urbano	05	050550001301	05055000130110	050550001301101	05055000130110106	06	hombre	3	12	2009	no	no es necesario	dos o más veces al día	si	no	no	no	no	no	no	no	no	1	5	20	20	20	20	20			si	3	3	40	0	30	7	2	7	1	0		4	0	1	no		si
urbano	05	050550001301	05055000130113	050550001301131	05055000130113103	03	hombre	8	4	2008	no	no tiene tiempo	dos o más veces al día	si	no	no	no	no	no	no	no	si	2	5	5	5	5	5	5			si	2	3	45	3	0	7	2	3	4	1	0	5	0	0	si	5	si
urbano	05	050550001301	05055000130114	050550001301141	05055000130114104	04	mujer	8	6	2007	si		una vez al día	si	si	si	no	si	no	no	no	si	0	5	20	20	10	10	20			si	3	3	45	1	0	5	1	7	1	7	3	2	3	3	si	2	si
urbano	05	050550001601	05055000160105	050550001601051	05055000160105104	04	mujer	21	6	2007	si		dos o más veces al día	si	si	si	no	no	no	no	no	si	3	0								si	1	1	45	1	0	7	1	7	1	2	1	4	1	1	no		si
urbano	05	050550001601	05055000160109	050550001601091	05055000160109103	03	hombre	12	8	2011	si		dos o más veces al día	si	no	no	no	no	no	no	no	si	7	5	5	5	5	5	5			si	2	2	45	1	0	7	2	7	5	2	2	5	1	2	no		si
urbano	05	050550001601	05055000160117	050550001601171	05055000160117103	03	mujer	19	8	2009	si		una vez al día	si	no	si	si	si	no	no	no	si	5	5	5	5	5	5	5			si	3	3	45	2	0	7	3	3	1	7	1	2	5	3	no		si
urbano	05	050550001701	05055000170105	050550001701051	05055000170105104	04	mujer	28	10	2009	si		una vez al día	si	si	no	no	no	no	no	no	si	0	5	10	10	10	10	10			si	2	2	45	6	0	5	1	2	1	0		5	2	1	no		si
urbano	05	050550001701	05055000170111	050550001701111	05055000170111105	05	mujer	25	11	2012	si		dos o más veces al día	si	no	si	no	no	no	no	no	si	2	5	30	30	30	30	30			si	2	2	45	1	0	5	1	3	1	0		2	0	5	si	5	si
urbano	05	050550001701	05055000170113	050550001701131	05055000170113103	03	hombre	15	12	2007	no	no es necesario	dos o más veces al día	si	no	no	no	no	no	no	no	si	4	5	10	10	10	10	10			si	2	2	45	0	30	0		2	2	5	5	2	1	1	si	5	si
urbano	05	050550001701	05055000170115	050550001701151	05055000170115103	03	mujer	13	12	2007	si		dos o más veces al día	si	no	no	no	si	no	no	no	si	4	0								si	2	3	45	1	0	7	1	7	1	2	2	2	1	1	no		si
urbano	05	050550001701	05055000170116	050550001701161	05055000170116103	03	hombre	13	10	2007	si		dos o más veces al día	si	si	si	no	si	no	no	no	si	0	5	10	10	10	10	10			si	2	2	45	5	0	0		1	1	3	1	1	3	7	si	5	si
rural	05	050550901201	05055090120101	050550901201011	05055090120101104	04	mujer	15	2	2009	si		dos o más veces al día	si	no	no	no	no	no	no	no	si	7	4	15	15	15	15				si	3	3	45	1	0	7	2	7	1	2	1	4	0	1	si	5	si
rural	05	050550901201	05055090120106	050550901201061	05055090120106103	03	hombre	24	2	2008	si		dos o tres veces por semana	si	no	no	no	si	no	no	no	si	2	5	5	5	5	5	5			si	3	3	40	1	0	3	3	4	1	7	3	2	2	1	si	5	si
rural	05	050550901201	05055090120109	050550901201091	05055090120109103	03	mujer	5	9	2007	si		dos o más veces al día	si	no	no	no	no	no	no	no	si	1	5	15	15	15	15	15			si	2	3	45	3	0	7	3	7	2	1	1	5	1	1	si	5	si
rural	05	050550901201	05055090120111	050550901201111	05055090120111102	02	mujer	21	12	2011	no	no es necesario	dos o tres veces por semana	si	no	no	no	no	no	no	no	si	5	3	15	15	15					si	3	3	45	2	0	3	1	5	1	3	3	2	1	4	si	5	si
rural	05	050550901601	05055090160102	050550901601021	05055090160102103	03	hombre	1	11	2009	si		dos o más veces al día	si	si	no	no	no	no	si	no	si	0	0								si	2	2	40	4	0	7	2	1	1	2	2	2	1	2	si	5	si
rural	05	050550901601	05055090160105	050550901601051	05055090160105107	07	hombre	4	8	2012	si		dos o más veces al día	si	si	no	no	no	si	si	no	si	7	2	15	15						si	3	3	45	1	0	7	2	4	2	5	1	5	2	5	si	5	si
rural	05	050550901601	05055090160113	050550901601131	05055090160113105	05	mujer	2	7	2013	si		dos o más veces al día	si	no	no	no	no	no	no	no	si	0	0								si	2	2	40	2	0	7	2	4	2	2	1	5	4	7	no		si
rural	05	050550901601	05055090160116	050550901601161	05055090160116103	03	hombre	23	7	2009	si		dos o tres veces por semana	si	no	si	no	no	no	no	no	si	7	0								si	3	3	45	1	0	5	1	2	3	1	1	1	2	1	si	2	si
rural	05	050550901601	05055090160117	050550901601171	05055090160117104	04	mujer	20	8	2009	si		dos o tres veces por semana	si	no	no	no	no	no	no	no	si	1	0								si	2	3	45	1	0	7	1	7	1	0		1	0	7	no		si
rural	05	050550902701	05055090270104	050550902701041	05055090270104104	04	hombre	23	12	2010	si		dos o más veces al día	si	no	no	no	no	no	no	no	si	0	0								si	2	2	45	2	0	7	1	5	1	2	2	2	3	4	no		si
rural	05	050550902701	05055090270105	050550902701051	05055090270105105	05	hombre	16	10	2012	si		dos o más veces al día	si	no	si	no	no	no	no	no	si	5	5	30	30	30	30	30			si	2	2	45	0	10	2	1	7	1	3	1	2	1	5	no		si
rural	05	050550902701	05055090270106	050550902701061	05055090270106103	03	hombre	3	8	2007	si		dos o más veces al día	si	no	si	no	no	no	si	no	si	5	5	40	40	40	40	40			si	3	3	40	5	0	3	2	4	3	0		4	0	1	si	5	si
rural	05	050550902701	05055090270114	050550902701141	05055090270114103	03	mujer	13	3	2013	si		una vez al día	si	no	no	si	no	no	no	no	si	0	0								si	2	2	40	1	0	3	2	3	1	0		2	1	2	si	3	si
rural	05	050550902701	05055090270117	050550902701171	05055090270117104	04	hombre	13	1	2013	si		dos o más veces al día	si	si	no	no	si	no	no	no	si	1	2	20	20						si	3	3	40	0	30	2	2	0		1	1	1	0	0	no		si
rural	05	050550902801	05055090280103	050550902801031	05055090280103104	04	hombre	10	12	2006	no	no tiene tiempo	una vez al día	si	no	si	no	si	no	no	no	si	2	5	30	30	30	30	30			no				1	0	2	3	1	1	1	1	3	1	2	si	5	si
rural	05	050550902801	05055090280116	050550902801161	05055090280116104	04	mujer	8	12	2007	si		dos o tres veces por semana	si	no	no	si	si	no	no	no	si	4	0								si	2	2	45	1	0	7	2	1	1	2	3	3	0	0	si	1	si
rural	05	050550905701	05055090570101	050550905701011	05055090570101103	03	mujer	4	9	2007	si		dos o más veces al día	si	no	no	no	si	no	no	no	si	5	0								si	3	4	45	1	30	7	3	2	2	5	2	2	1	5	si	1	si
rural	05	050550905701	05055090570118	050550905701181	05055090570118104	04	hombre	13	12	2010	si		una vez al día	si	no	no	si	si	no	no	no	si	0	0								si	2	2	45	2	0	3	1	2	1	5	2	2	3	4	si	5	si
rural	05	050550905801	05055090580104	050550905801041	05055090580104103	03	hombre	17	5	2009	si		una vez al día	si	no	no	no	no	si	si	no	si	5	0								si	2	2	45	1	30	7	1	1	3	3	2	1	1	5	si	5	si
rural	05	050550905801	05055090580105	050550905801051	05055090580105102	02	mujer	30	12	2008	no	no tiene tiempo	una vez al día	si	si	si	no	si	si	no	no	si	3	5	15	15	15	15	15			si	3	3	45	1	0	4	1	1	1	2	1	3	2	1	no		si
rural	05	050550905801	05055090580110	050550905801101	05055090580110104	04	hombre	17	12	2009	si		dos o tres veces por semana	si	si	si	no	si	si	si	no	si	7	1	40							si	3	3	45	2	30	5	1	3	1	2	2	2	1	4	si	2	si
rural	05	050551000101	05055100010101	050551000101011	05055100010101103	03	hombre	18	7	2011	si		dos o tres veces por semana	si	si	si	si	no	no	no	no	si	2	5	20	20	20	20	20			si	3	4	40	1	0	2	2	0		0		4	2	2	si	5	si
rural	05	050551000101	05055100010106	050551000101061	05055100010106103	03	mujer	2	10	2012	si		dos o más veces al día	si	no	no	no	no	no	no	no	si	1	5	15	15	15	15	15			si	1	2	40	0	30	3	3	2	1	1	1	1	1	1	si	5	si
rural	05	050551000101	05055100010109	050551000101091	05055100010109102	02	hombre	28	5	2009	no	no es necesario	dos o tres veces por semana	si	no	no	no	no	no	no	no	si	3	5	12	12	12	12	12			si	2	2	40	1	10	1	1	2	4	1	1	3	1	2	si	5	si
rural	05	050551000101	05055100010110	050551000101101	05055100010110104	04	hombre	18	5	2012	si		dos o más veces al día	si	si	no	si	no	no	no	no	si	7	0								si	3	5	45	2	0	7	4	3	1	1	1	7	2	1	si	5	si
[truncated: 11,795 more rows]
[truncated: 79 more columns]
